# Supplementary material for: Nymphal diets boost adults’ immunity via strengthened constitutive immunity and metabolic capacity in Adelphocoris suturalis
Source: Commun Biol. 2025 Dec 13;9:88. doi: 10.1038/s42003-025-09352-6 (PMC12820365; doi:10.1038/s42003-025-09352-6)
Supplement: Supplementary file 4 — Supplementary Data 1 [file 42003_2025_9352_MOESM4_ESM.xlsx]

## Sheet: Legend
Supplementary Table 3
Results of the two-way analysis of variance (ANOVA) with Tukey’s test for response of physiological immune parameters, macronutrient content and expression of candidate genes to diet and infection/injection.
(a) Tests of significance from the response of immune-related genes in adults to diet and infection. (b) Tests of significance from the response of common physiological immune parameters (PPO activity, PO activity and hemocyte count) in adults to diet and infection. (c)Tests of significance from the response of immune-related genes and common physiological immune parameters (PPO activity, PO acti…

## Sheet: (a)
Time post-infection (d)	immune-related genes	df_Diet	F_Diet	P_Diet	df_Infection	F_Infection	P_Infection	df_Diet×Infection	F_Diet×Infection	P_Diet×Infection
2	GNBP1e	1, 8	7.279	0.027	1, 8	4.309	0.072	1, 8	7.274	0.027
	CTL2	1, 8	30.523	0.001	1, 8	57.755	<0.001	1, 8	88.2	<0.001
	SPZ	1, 8	0.946	0.359	1, 8	2.948	0.124	1, 8	0.326	0.584
	Toll4b	1, 8	14.787	0.006	1, 8	0.218	0.645	1, 8	14.787	0.006
	Tube2	1, 8	9.305	0.016	1, 8	77.144	<0.001	1, 8	24.652	0.001
	Pelle1	1, 8	0.166	0.694	1, 8	13.568	0.006	1, 8	0.061	0.811
	cSP16	1, 8	6.778	0.031	1, 8	76.573	<0.001	1, 8	7.844	0.023
	Lys	1, 8	29.83	0.001	1, 8	34.423	<0.001	1, 8	1.012	0.344
	Alo2a	1, 8	22.118	0.002	1, 8	17.27	0.003	1, 8	6.316	0.036
6	GNBP1e	1, 8	2.573	0.147	1, 8	47.855	<0.001	1, 8	0.91	0.368
	CTL2	1, 8	0.605	0.459	1, 8	0.943	0.36	1, 8	0.491	0.505
	SPZ	1, 8	9.336	0.016	1, 8	7.897	0.023	1, 8	6.916	0.03
	Toll4b	1, 8	7.16	0.032	1, 7	0.417	0.539	1, 8	5.012	0.06
	Tube2	1, 8	0	1	1, 8	9.35	0.016	1, 8	0.107	0.752
	Pelle1	1, 8	5.548	0.046	1, 8	5.917	0.041	1, 8	0.59	0.464
	cSP16	1, 8	14.29	0.005	1, 8	56.849	<0.001	1, 8	1.26	0.294
	Lys	1, 8	39.094	<0.001	1, 8	2.158	0.18	1, 8	1.605	0.241
	Alo2a	1, 8	3.496	0.111	1, 6	2.338	0.177	1, 8	0.439	0.532

## Sheet: (b)
Time post-infection (d)	common physiological immune parameters	df_Diet	F_Diet	P_Diet	df_Infection	F_Infection	P_Infection	df_Diet×Infection	F_Diet×Infection	P_Diet×Infection
2	Hemocyte	1, 78	152.705	<0.001	1, 78	33.518	<0.001	1, 78	4.456	0.038
	PO	1, 20	27.442	<0.001	1, 20	241.462	<0.001	1, 20	19.094	<0.001
	PPO	1, 20	26.382	<0.001	1, 20	773.309	<0.001	1, 20	22.194	<0.001
6	Hemocyte	1, 61	43.88	<0.001	1, 61	33.293	<0.001	1, 61	61.328	<0.001
	PO	1, 20	0.213	0.649	1, 20	0.061	0.807	1, 20	1.385	0.253
	PPO	1, 20	4.909	0.038	1, 20	28.62	<0.001	1, 20	9.441	0.006

## Sheet: (c)
Time post-injection (h)	immune-related genes	df_Diet	F_Diet	P_Diet	df_Injection	F_Injection	P_Injection	df_Diet×Injection	F_Diet×Injection	P_Diet×Injection
6	GNBP1e	1, 8	54.783	<0.001	1, 8	27.877	0.001	1, 8	21.688	0.002
	CTL2	1, 8	2.135	0.182	1, 8	0	0.998	1, 8	1.611	0.24
	SPZ	1, 8	21.958	0.002	1, 8	0.421	0.535	1, 8	3.288	0.107
	Toll4b	1, 8	11.065	0.01	1, 8	0.109	0.749	1, 8	14.33	0.005
	Tube2	1, 8	0.799	0.398	1, 8	5.256	0.051	1, 8	0.003	0.956
	Pelle1	1, 8	7.158	0.028	1, 8	0.01	0.925	1, 8	0.35	0.571
	cSP16	1, 8	3.692	0.091	1, 8	17.827	0.003	1, 8	8.148	0.021
	Lys	1, 8	2.427	0.158	1, 8	27.264	0.001	1, 8	0.345	0.573
	Alo2a	1, 8	4.95	0.057	1, 8	1.716	0.227	1, 8	0.679	0.434
12	GNBP1e	1, 8	23.698	0.001	1, 8	90.505	<0.001	1, 8	23.071	0.001
	CTL2	1, 8	3.693	0.091	1, 8	48.375	<0.001	1, 8	14.819	0.005
	SPZ	1, 8	16.538	0.004	1, 8	25.94	<0.001	1, 8	17.642	0.003
	Toll4b	1, 8	6.782	0.031	1, 8	47.355	<0.001	1, 8	2.703	0.139
	Tube2	1, 8	2.377	0.162	1, 8	11.765	0.009	1, 8	0.379	0.555
	Pelle1	1, 8	2.406	0.16	1, 8	19.698	0.002	1, 8	0.739	0.415
	cSP16	1, 8	3.772	0.088	1, 8	84.725	<0.001	1, 8	2.321	0.166
	Lys	1, 8	10.458	0.012	1, 8	74.104	<0.001	1, 8	11.064	0.01
	Alo2a	1, 8	4.497	0.067	1, 8	23.702	0.001	1, 8	3.24	0.11
24	GNBP1e	1, 8	4.48	0.067	1, 8	7.435	0.026	1, 8	0.88	0.673
	CTL2	1, 8	5.636	0.045	1, 8	23.095	0.001	1, 8	1.614	0.24
	SPZ	1, 8	3.732	0.089	1, 8	10.959	0.011	1, 8	0.032	0.863
	Toll4b	1, 8	0.168	0.692	1, 8	7.007	0.029	1, 8	0.385	0.552
	Tube2	1, 8	0.097	0.764	1, 8	0.152	0.707	1, 8	1.125	0.32
	Pelle1	1, 8	2.258	0.171	1, 8	0.44	0.526	1, 8	0.515	0.493
	cSP16	1, 8	1.032	0.339	1, 8	14.456	0.005	1, 8	0.063	0.807
	Lys	1, 8	0.586	0.446	1, 8	3.343	0.105	1, 8	0.017	0.899
	Alo2a	1, 8	7.219	0.028	1, 8	32.051	<0.001	1, 8	0.172	0.689
108	GNBP1e	1, 8	5.969	0.04	1, 8	7.011	0.029	1, 8	1.376	0.275
	CTL2	1, 8	0.774	0.404	1, 8	1.459	0.262	1, 8	0.154	0.705
	SPZ	1, 8	5.891	0.041	1, 8	5.958	0.041	1, 8	0	0.992
	Toll4b	1, 8	0.785	0.402	1, 8	0.206	0.662	1, 8	0.331	0.581
	Tube2	1, 8	1.085	0.328	1, 8	6.246	0.037	1, 8	0.069	0.799
	Pelle1	1, 8	0.513	0.494	1, 8	0.15	0.709	1, 8	0.796	0.398
	cSP16	1, 8	2.446	0.156	1, 8	6.345	0.036	1, 8	0.66	0.44
	Lys	1, 8	17.39	0.003	1, 8	7.656	0.024	1, 8	1.411	0.269
	Alo2a	1, 8	0.233	0.642	1, 8	0.147	0.711	1, 8	1.808	0.216
Time post-injection (h)	common physiological immune parameters	df_Diet	F_Diet	P_Diet	df_Injection	F_Injection	P_Injection	df_Diet×Injection	F_Diet×Injection	P_Diet×Injection
12	Hemocyte	1, 85	61.29	<0.001	1, 85	96.557	<0.001	1,85	46.058	<0.001
	PO	1, 20	46.979	<0.001	1, 20	366.347	<0.001	1, 20	33.996	<0.001
	PPO	1, 20	26.382	<0.001	1, 20	773.309	<0.001	1, 20	22.194	<0.001
108	Hemocyte	1, 72	78.895	<0.001	1, 72	74.452	<0.001	1,72	82.759	<0.001
	PO	1, 20	1.831	0.191	1, 20	0.039	0.846	1, 20	4.246	0.053
	PPO	1, 20	4.909	0.038	1, 20	58.62	<0.001	1, 20	9.441	0.006

## Sheet: (d)
Time post-infection (d)	macronutrient content	df_Diet	F_Diet	P_Diet	df_Infection	F_Infection	P_Infection	df_Diet×Infection	F_Diet×Infection	P_Diet×Infection
2	triglyceride level	1, 78	4.47	0.038	1, 78	27.813	<0.001	1, 78	0.606	0.439
	protein level	1, 82	0.122	0.727	1, 82	52.437	<0.001	1, 82	0.455	0.502
	carbohydrate Level	1, 116	9.967	0.002	1, 116	88.973	<0.001	1, 116	6.07	0.015
	dry weight	1, 87	0.108	0.743	1, 87	39.611	<0.001	1, 87	0.076	0.783
6	triglyceride level	1, 80	2.332	0.131	1, 80	0.137	0.712	1, 80	0.01	0.92
	protein level	1, 112	0.218	0.641	1, 112	2.546	0.113	1, 112	0.012	0.913
	carbohydrate Level	1, 116	1.532	0.218	1, 116	11.13	0.001	1, 116	0.234	0.629
	dry weight	1, 123	0.3	0.585	1, 123	9.122	0.003	1, 123	1.878	0.173

## Sheet: (e) 
Time post-infection (d)	metabolic genes	df_Diet	F_Diet	P_Diet	df_Infection	F_Infection	P_Infection	df_Diet×Infection	F_Diet×Infection	P_Diet×Infection
Carbohydrate metabolism
2 d	HK2	1, 8	2.744	0.134	1, 8	8.064	0.022	1, 8	0.246	0.633
	GlyS59	1, 8	1.214	0.303	1, 8	2.222	0.174	1, 8	0.775	0.404
	TPS1	1, 8	4.458	0.068	1, 8	5.542	0.046	1, 8	6.997	0.029
	PFK	1, 8	1.253	0.3	1, 8	8.323	0.023	1, 8	0.075	0.792
	GAPDH1	1, 8	4.986	0.067	1, 8	1.415	0.279	1, 8	13.783	0.01
	PK1	1, 8	7.808	0.027	1, 8	3.074	0.123	1, 8	6.994	0.034
	IDH2	1, 8	4.581	0.065	1, 8	7.789	0.024	1, 8	5.86	0.042
	KGDH3	1, 8	0.199	0.667	1, 8	15.756	0.004	1, 8	3.062	0.118
	Scs2	1, 8	0.022	0.886	1, 8	17.693	0.003	1, 8	1.564	0.246
	SDH1	1, 8	3.313	0.106	1, 8	3.727	0.09	1, 8	6.846	0.031
6 d	HK2	1, 8	0.043	0.842	1, 8	0.298	0.602	1, 8	0.834	0.391
	GlyS59	1, 8	4.557	0.07	1, 8	20.048	0.003	1, 8	15.701	0.005
	TPS1	1, 8	2.626	0.149	1, 8	0.009	0.928	1, 8	0.077	0.789
	PFK	1, 8	0.75	0.412	1, 8	0.404	0.543	1, 8	2.017	0.193
	GAPDH1	1, 8	1.909	0.21	1, 8	10.167	0.015	1, 8	0.012	0.915
	PK1	1, 8	4.986	0.048	1, 8	1.415	0.012	1, 8	13.783	0.028
	IDH2	1, 8	0.018	0.897	1, 8	8.304	0.024	1, 8	0.237	0.641
	KGDH3	1, 8	0.346	0.572	1, 8	4.814	0.06	1, 8	0.571	0.472
	Scs2	1, 8	1.837	0.212	1, 8	0.177	0.685	1, 8	4.872	0.058
	SDH1	1, 8	0.317	0.589	1, 8	2.14	0.182	1, 8	1.555	0.248
Lipid metabolism
2 d	FAS1b	1, 8	11.144	0.01	1, 8	11.663	0.009	1, 8	16.979	0.003
	Acsl3	1, 8	9.543	0.015	1, 8	6.35	0.036	1, 8	6.35	0.036
	Gpat4a	1, 8	24.22	0.002	1, 8	12.495	0.01	1, 8	23.023	0.002
	Lipase1f	1, 8	7.008	0.029	1, 8	16.686	0.004	1, 8	10.41	0.012
	HADH1	1, 8	12.077	0.008	1, 8	14.05	0.006	1, 8	0.212	0.657
6 d	FAS1b	1, 8	5.007	0.06	1, 8	9.132	0.019	1, 8	1.213	0.307
	Acsl3	1, 8	7.879	0.026	1, 8	2.105	0.19	1, 8	7.217	0.031
	Gpat4a	1, 8	14.927	0.005	1, 8	0.912	0.367	1, 8	2.607	0.145
	Lipase1f	1, 8	7.768	0.027	1, 8	0.04	0.848	1, 8	0.002	0.969
	HADH1	1, 8	1.42	0.272	1, 8	17.876	0.004	1, 8	8.715	0.021
Amino acid metabolism
2 d	GOGAT1d	1, 8	6.473	0.038	1, 8	26.853	0.001	1, 8	5.173	0.057
	ALT2	1, 8	4.372	0.075	1, 8	8.52	0.022	1, 8	2.671	0.146
	GS2a	1, 8	3.56	0.101	1, 8	26.006	0.001	1, 8	8.465	0.023
	GCL3	1, 8	0.002	0.966	1, 8	44.49	<0.001	1, 8	8.864	0.018
	PAH1	1, 8	5.757	0.043	1, 8	29.522	0.001	1, 8	6.529	0.034
	TH1	1, 8	97.622	<0.001	1, 8	148.102	<0.001	1, 8	137.533	<0.001
	PLOD	1, 8	1.252	0.296	1, 8	0.042	0.843	1, 8	14.072	0.006
6 d	GOGAT1d	1, 8	0.286	0.61	1, 8	24.211	0.002	1, 8	1.491	0.262
	ALT2	1, 8	0.323	0.585	1, 8	1.95	0.2	1, 8	0.197	0.669
	GS2a	1, 8	0.374	0.56	1, 8	0.014	0.909	1, 8	5.109	0.058
	GCL3	1, 8	24.506	0.002	1, 8	2.142	0.187	1, 8	4.242	0.078
	PAH1	1, 8	0.358	0.569	1, 8	14.46	0.007	1, 8	0.004	0.95
	TH1	1, 8	0.004	0.951	1, 8	3.513	0.103	1, 8	1.524	0.257
	PLOD	1, 8	10.718	0.014	1, 8	0.023	0.883	1, 8	0.521	0.494
