# Supplementary material for: Nymphal diets boost adults’ immunity via strengthened constitutive immunity and metabolic capacity in Adelphocoris suturalis
Source: Commun Biol. 2025 Dec 13;9:88. doi: 10.1038/s42003-025-09352-6 (PMC12820365; doi:10.1038/s42003-025-09352-6)
Supplement: Supplementary file 5 — Supplementary Data 2 [file 42003_2025_9352_MOESM5_ESM.xlsx]

## Sheet: Sheet1
Supplementary Table 4. Immune- and metabolic-related genes of Adelphocoris suturalis exposed to Beauveria bassiana for 0, 2 and 6 d in transcriptome.
Gene id	Gene name	Gene description	Average TPM value at each group										NO-Ctrl-0d vs NP-Ctrl-0d				NO-Ctrl-2d vs NP-Ctrl-2d				NO-Bb-2d vs NP-Bb-2d				NO-Bb-2d vs NO-Ctrl-2d				NP-Bb-2d vs NP-Ctrl-2d				NO-Ctrl-6d vs NP-Ctrl-6d				NO-Bb-6d vs NP-Bb-6d				NO-Bb-6d vs NO-Ctrl-6d				NP-Bb-6d vs NP-Ctrl-6d
immune-related: Recognition			NP_Ctrl_0d	NO_Ctrl_0d	NP_Ctrl_2d	NP_Bb_2d	NO_Ctrl_2d	NO_Bb_2d	NP_Ctrl_6d	NP_Bb_6d	NO_Ctrl_6d	NO_Bb_6d	log2fc	pvalue	padjust	significant	log2fc	pvalue	padjust	significant	log2fc	pvalue	padjust	significant	log2fc	pvalue	padjust	significant	log2fc	pvalue	padjust	significant	log2fc	pvalue	padjust	significant	log2fc	pvalue	padjust	significant	log2fc	pvalue	padjust	significant	log2fc	pvalue	padjust	significant
TRINITY_DN1156_c0_g1	CTL1	C-type-lectin	19.4767	17.8767	8.6	5.88	4.6225	12.7033	6.86	6.86667	6.705	7.1	-0.126551	0.475871	0.999998	no	-0.925067	0.0264452	0.56095	no	1.20088	0.000364181	0.0140166	yes	1.63131	7.513e-05	0.0032782	yes	-0.49835	0.199817	0.735811	no	-0.125958	0.738371	0.999966	no	-0.0579947	0.93623	0.999977	no	0.31755	0.615897	0.943319	no	0.235085	0.585601	0.902451	no
TRINITY_DN12029_c1_g1	CTL2	C-type-lectin	21.9467	19.2833	6.19333	5.15	5.815	12.8667	5.55	6.11	7.915	6.84667	-0.0633444	0.843325	0.999998	no	-1.5977	0.0379685	0.666507	no	2.42726	2.15973e-07	2.13324e-05	yes	2.93515	1.82171e-08	3.37639e-06	yes	-1.07854	0.165969	0.690946	no	-0.685388	0.51663	0.999966	no	0.0966168	0.939704	0.999977	no	0.914864	0.370831	0.943319	no	0.111111	0.925669	0.987704	no
TRINITY_DN2420_c2_g1	CTL3	C-type-lectin	2.31	2.21667	0.986667	0.436667	0.32	2.43667	0.316667	0.316667	0.205	0.333333	-0.179405	0.28673	0.999998	no	-0.123493	0.645559	0.999806	no	1.15713	1.44626e-05	0.000929291	yes	1.09846	9.23963e-07	9.37267e-05	yes	-0.196801	0.487484	0.927291	no	0.311688	0.346496	0.999966	no	0.0370089	0.919352	0.999977	no	0.0419886	0.867424	0.973071	no	0.303955	0.310026	0.75793	no
TRINITY_DN2624_c1_g1	CTL4	C-type-lectin	6.77333	7.41667	1.64	1.26667	1.22	2.06333	1.46	1.04667	1.7	1.34667	0.0686969	0.803629	0.999998	no	-0.750782	0.0172025	0.452106	no	1.16965	0.000670997	0.0234604	yes	1.14634	0.000265264	0.00907779	yes	-0.78135	0.0227488	0.311814	no	0.259456	0.507091	0.999966	no	0.326693	0.621107	0.999977	no	-0.132641	0.852994	0.970284	no	-0.21035	0.47336	0.859288	no
TRINITY_DN2668_c0_g1	CTL5	C-type-lectin	331.293	327.413	251.92	532.447	614.423	375.817	504.537	470.747	518.605	482.193	-0.060188	0.862975	0.999998	no	1.31628	2.47641e-08	1.70412e-05	yes	-0.527395	0.198985	0.905908	no	-0.73395	0.0296881	0.242695	no	1.08426	0.000677692	0.035464	yes	-0.0565718	0.830412	0.999966	no	-0.102829	0.781956	0.999977	no	0.16097	0.417097	0.943319	no	0.199371	0.495119	0.869805	no
TRINITY_DN29300_c0_g1	CTL6	C-type-lectin	50.65	48.4733	15.7567	10.1633	7.245	29.1933	7.87667	11.1967	6.18	9.99667	-0.115511	0.542254	0.999998	no	-1.05775	0.00772459	0.2947	no	1.46516	4.5129e-05	0.0024994	yes	1.92099	3.51378e-05	0.00180528	yes	-0.592332	0.0832945	0.54672	no	-0.473271	0.208485	0.999966	no	-0.25028	0.621847	0.999977	no	0.773251	0.147624	0.828655	no	0.539236	0.0693418	0.466702	no
TRINITY_DN385_c0_g1	CTL7	C-type-lectin	31.5167	30.6167	15.5067	12.74	11.5475	25.0767	12.0333	10.0367	20	11.44	-0.0421821	0.791905	0.999998	no	-0.622516	0.0469388	0.731053	no	1.18135	0.000959106	0.0314424	yes	1.37306	0.000297942	0.00993048	yes	-0.431472	0.190757	0.724377	no	0.735856	0.0417871	0.809049	no	-0.123561	0.835817	0.999977	no	-0.876713	0.0581212	0.58814	no	-0.032261	0.937622	0.989501	no
TRINITY_DN4195_c0_g1	CTL8	C-type-lectin	1.80333	1.74	0.856667	0.526667	0.52	1.57	0.853333	0.996667	0.855	1.06333	0.0966996	0.588406	0.999998	no	-0.551803	0.219799	0.999806	no	1.77563	9.52354e-10	1.50605e-07	yes	1.6539	1.69102e-05	0.00100859	yes	-0.688565	0.102586	0.590192	no	-0.0932719	0.882124	0.999966	no	0.0245277	0.973242	0.999977	no	0.571398	0.38589	0.943319	no	0.445258	0.477341	0.860996	no
TRINITY_DN7630_c0_g1	CTL9	C-type-lectin	2.78333	3.49667	1.15333	0.416667	0.485	2.25667	1.89333	1.15	1.92	1.10333	0.325799	0.0386549	0.999998	no	-1.25367	0.00142289	0.105447	no	2.38593	1.4446e-13	5.58108e-11	yes	2.27895	2.8786e-09	6.96183e-07	yes	-1.36169	0.000327126	0.0212241	yes	-0.0873616	0.897828	0.999966	no	-0.168313	0.893861	0.999977	no	-0.593042	0.584665	0.943319	no	-0.528865	0.527754	0.882718	no
TRINITY_DN799_c0_g1	CTL10	C-type-lectin	25.2967	49.9067	4	32.5267	6.465	23.3933	4.80333	223.1	0.195	167.847	1.05313	9.92165e-06	0.0123649	yes	0.559057	0.579281	0.999806	no	-0.42235	0.577058	0.999799	no	2.04334	0.0600536	0.360458	no	2.96736	0.0075523	0.172651	no	-4.8567	1.0803e-11	4.12568e-08	yes	-0.312714	0.653121	0.999977	no	10.1347	6.27361e-31	1.08182e-26	yes	5.57617	2.27642e-29	3.12629e-25	yes
TRINITY_DN21711_c0_g1	Draper	Draper	8.16	8.08333	3.63667	2.42	2.3025	5.84	3.26	4.12667	3.485	3.48	-0.0174538	0.909809	0.999998	no	-0.635713	0.0791764	0.874484	no	1.23251	4.3595e-06	0.000328002	yes	1.39571	2.80143e-08	4.89684e-06	yes	-0.474349	0.2125	0.748763	no	-0.0254028	0.960789	0.999966	no	-0.37506	0.624268	0.999977	no	0.258532	0.709335	0.94477	no	0.596932	0.257433	0.710637	no
TRINITY_DN254_c0_g2	GNBP1a	Gram-negative bacteria-binding protein	4.23	4.60333	3.25667	1.46	2.4025	3.12333	3.83667	2.82333	3.63	2.77333	0.11936	0.605532	0.999998	no	-0.409413	0.261144	0.999806	no	1.04533	0.00026007	0.010712	yes	0.416362	0.227141	0.673123	no	-1.04295	0.00289996	0.0950167	no	-0.214731	0.479392	0.999966	no	-0.129278	0.773103	0.999977	no	-0.113359	0.769542	0.952508	no	-0.210944	0.478615	0.861556	no
TRINITY_DN2968_c0_g1	GNBP1b	Gram-negative bacteria-binding protein	9.68	9.51667	10.8033	3.42	5.5375	15.55	10.1867	13.3	12.05	10.1833	-0.0259966	0.894993	0.999998	no	-0.932773	0.00790336	0.298433	no	2.11134	9.15062e-10	1.46223e-07	yes	1.48511	7.98414e-06	0.00054883	yes	-1.54692	7.13474e-05	0.00707271	yes	0.120037	0.776992	0.999966	no	-0.513881	0.523439	0.999977	no	-0.0271512	0.972159	0.993964	no	0.594429	0.166793	0.592507	no
TRINITY_DN5152_c1_g1	GNBP1c	Gram-negative bacteria-binding protein	9.15	10.2233	4.15333	2.11	2.425	6.39667	2.87333	3.69667	1.53	3.36667	0.148074	0.456814	0.999998	no	-0.688356	0.0776529	0.868738	no	1.48796	3.33159e-05	0.00194052	yes	1.25545	0.00490461	0.0773776	no	-0.918103	0.00738702	0.170194	no	-1.10812	0.0102809	0.426389	no	-0.201889	0.645461	0.999977	no	1.51781	0.00018455	0.0138365	yes	0.598769	0.103586	0.494178	no
TRINITY_DN6724_c0_g1	GNBP1d	Gram-negative bacteria-binding protein	7.08333	8.18333	3.85333	2.99	6.435	8.01667	7.13333	16.98	7.63	21.9133	0.267703	0.270682	0.999998	no	0.573578	0.226065	0.999806	no	1.51047	0.000261691	0.0107353	yes	0.641483	0.219963	0.663452	no	-0.300234	0.493234	0.928638	no	0.0758404	0.876166	0.999966	no	0.249642	0.134568	0.999977	no	1.71631	0.00228525	0.0857602	no	1.53946	4.2363e-16	1.74535e-12	yes
TRINITY_DN7220_c0_g1	GNBP1e	Gram-negative bacteria-binding protein	55.55	72.0833	37.7267	28.48	22.68	63.4833	43.04	74.2333	41.34	103.907	0.351854	0.0271015	0.999998	no	-0.734722	0.00247117	0.150952	no	1.23236	7.64682e-05	0.00380112	yes	1.53264	2.64575e-05	0.00143588	yes	-0.442865	0.0187197	0.281787	no	-0.184763	0.628016	0.999966	no	0.40041	0.46018	0.999977	no	1.53727	0.000154083	0.0120773	yes	0.94143	0.0202449	0.33944	no
TRINITY_DN392_c0_g1	SR	Scavenger receptor	9.44	11.28	5.92333	3.24	3.3775	9.46333	6.66333	8.94	11.475	14.49	0.23123	0.357815	0.999998	no	-0.775546	0.00994686	0.337163	no	1.4607	1.01708e-07	1.06674e-05	yes	1.46965	1.23356e-07	1.68603e-05	yes	-0.77791	0.0119701	0.222835	no	0.58761	0.184744	0.999966	no	0.582367	0.458576	0.999977	no	0.640381	0.272302	0.943319	no	0.632925	0.250081	0.702376	no
TRINITY_DN1150_c0_g1	TEP1a	thioester-containing protein	19.8967	18.5767	4.95667	2.81	3.015	7.03333	4.25333	3.03667	6.17	3.97667	-0.101861	0.480702	0.999998	no	-0.689495	0.0846123	0.891899	no	1.26961	6.4265e-06	0.000458279	yes	1.26984	0.000146004	0.00566074	yes	-0.682818	0.0859117	0.553209	no	0.39573	0.308496	0.999966	no	0.260917	0.731622	0.999977	no	-0.376285	0.605846	0.943319	no	-0.252366	0.527122	0.882548	no
TRINITY_DN486_c0_g1	TEP1b	thioester-containing protein	30.6233	37.98	49.5767	32.4533	40.12	85.6867	67.6633	104.35	90.82	137.137	0.310759	0.0635049	0.999998	no	-0.341751	0.411061	0.999806	no	1.42561	1.13893e-07	1.18236e-05	yes	1.22108	0.00430321	0.0710566	no	-0.545722	0.118061	0.6176	no	0.30215	0.438026	0.999966	no	0.30253	0.605705	0.999977	no	0.861826	0.10174	0.731305	no	0.851395	0.0316049	0.405519	no
Gene id	Gene name	Gene description	Average TPM value at each group										NO-Ctrl-0d vs NP-Ctrl-0d				NO-Ctrl-2d vs NP-Ctrl-2d				NO-Bb-2d vs NP-Bb-2d				NO-Bb-2d vs NO-Ctrl-2d				NP-Bb-2d vs NP-Ctrl-2d				NO-Ctrl-6d vs NP-Ctrl-6d				NO-Bb-6d vs NP-Bb-6d				NO-Bb-6d vs NO-Ctrl-6d				NP-Bb-6d vs NP-Ctrl-6d
immune-related: Modulation			NP_Ctrl_0d	NO_Ctrl_0d	NP_Ctrl_2d	NP_Bb_2d	NO_Ctrl_2d	NO_Bb_2d	NP_Ctrl_6d	NP_Bb_6d	NO_Ctrl_6d	NO_Bb_6d	log2fc	pvalue	padjust	significant	log2fc	pvalue	padjust	significant	log2fc	pvalue	padjust	significant	log2fc	pvalue	padjust	significant	log2fc	pvalue	padjust	significant	log2fc	pvalue	padjust	significant	log2fc	pvalue	padjust	significant	log2fc	pvalue	padjust	significant	log2fc	pvalue	padjust	significant
TRINITY_DN11701_c0_g1	cSP1	CLIP serine protease	78.1	89.7367	13.9133	8.24667	8.2125	25.57	16.07	25.3767	26.605	28.1267	0.188771	0.395856	0.999998	no	-0.753125	0.0262147	0.558391	no	1.54169	0.000315168	0.0123663	yes	1.70663	0.000199093	0.00728472	yes	-0.587563	0.102724	0.590206	no	0.62416	0.0671232	0.961433	no	0.113362	0.889727	0.999977	no	0.312305	0.513051	0.943319	no	0.806291	0.155501	0.573116	no
TRINITY_DN11726_c0_g1	cSP2	CLIP serine protease	171.93	263.277	96.4133	104.87	17.9125	274.503	94.6267	43.99	145.105	85.38	0.601852	0.00967755	0.972143	no	-2.33377	0.0218961	0.509183	no	1.29639	6.37236e-05	0.00326327	yes	3.9149	8.96403e-07	9.16341e-05	yes	0.26383	0.62509	0.954182	no	0.54276	0.384863	0.999966	no	0.753957	0.509858	0.999977	no	-0.626151	0.544326	0.943319	no	-0.85176	0.233595	0.683239	no
TRINITY_DN1190_c0_g1	cSP3	CLIP serine protease	7.54333	8.22667	7.64333	3.67333	4.04	11.2667	7.09333	12.6167	11.715	22.7	0.0969635	0.598123	0.999998	no	-0.944711	0.00883228	0.315707	no	1.63968	3.22394e-08	3.79915e-06	yes	1.5847	3.05509e-07	3.72128e-05	yes	-1.00239	0.00764573	0.173263	no	0.581211	0.22712	0.999966	no	0.666794	0.319182	0.999977	no	1.14669	0.081406	0.678803	no	1.05416	0.0167504	0.315122	no
TRINITY_DN133750_c0_g1	cSP4	CLIP serine protease	3.31333	3.03	1.01	0.593333	0.6475	2.01	0.66	0.326667	0.465	0.343333	-0.128585	0.560752	0.999998	no	-0.632665	0.178156	0.999806	no	1.67698	0.000274649	0.0111322	yes	1.63012	0.000994426	0.0253646	yes	-0.661933	0.182479	0.713236	no	-0.614677	0.351729	0.999966	no	-0.0370747	0.905439	0.999977	no	-0.141092	0.751614	0.949694	no	-0.728463	0.225731	0.672919	no
TRINITY_DN13734_c0_g1	cSP5	CLIP serine protease	166.027	200.9	98.23	107.787	24.74	250.157	123.97	65.0167	264.845	99.7267	0.280965	0.198065	0.999998	no	-1.95012	0.115686	0.973013	no	1.148	0.000924295	0.030597	yes	3.35737	0.000907555	0.0237455	yes	0.23114	0.655298	0.955849	no	0.987477	0.11698	0.999966	no	0.482716	0.672631	0.999977	no	-1.21253	0.231913	0.942489	no	-0.721379	0.327736	0.772334	no
TRINITY_DN15350_c0_g1	cSP6	CLIP serine protease	16.0167	16.5233	6.88333	6.44667	5.95	15.1867	11.1067	14.96	17.34	13.0233	0.0416966	0.828512	0.999998	no	-0.214911	0.289501	0.999806	no	1.20598	0.000179746	0.00785963	yes	1.37391	3.00504e-06	0.000247794	yes	-0.0479953	0.84181	0.975176	no	0.480304	0.189486	0.999966	no	-0.291548	0.630903	0.999977	no	-0.114008	0.853454	0.970301	no	0.648709	0.0400636	0.454847	no
TRINITY_DN2041_c1_g1	cSP7	CLIP serine protease	83.57	97.77	31.5733	22.31	30.05	52.1	35.3633	46.1533	52.105	41.9867	0.0126565	0.941371	0.999998	no	-0.0358783	0.893081	0.999806	no	1.08285	9.82804e-06	0.00066917	yes	0.768372	0.00410257	0.0690293	no	-0.360017	0.153865	0.67416	no	0.765125	0.023923	0.62954	no	-0.142828	0.664709	0.999977	no	-0.0177667	0.96179	0.991872	no	0.878617	0.000506392	0.0416919	no
TRINITY_DN2101_c0_g1	cSP8	CLIP serine protease	23.2567	27.1	5.04667	3.38	2.3525	15.7033	4.85667	7.09667	9.24	10.3933	0.216918	0.233726	0.999998	no	-1.06438	0.0115444	0.36284	no	2.11652	4.38337e-07	4.05409e-05	yes	2.73934	4.42708e-12	2.11556e-09	yes	-0.437962	0.352923	0.864854	no	0.802031	0.0512781	0.878619	no	0.417099	0.620982	0.999977	no	0.387364	0.629014	0.943319	no	0.759484	0.0954915	0.483785	no
TRINITY_DN2145_c0_g1	cSP9	CLIP serine protease	0.04	0.013333	94.8	59.72	157.145	18.23	201.747	141.187	281.705	134.357	-1.58396	0.622947	1	no	0.693636	0.288642	0.999806	no	-1.79833	9.59753e-05	0.00459853	yes	-3.06226	9.76886e-05	0.00406571	yes	-0.585977	0.149883	0.670008	no	0.292055	0.564171	0.999966	no	-0.226611	0.490413	0.999977	no	-0.792945	0.128236	0.790175	no	-0.28019	0.458497	0.852189	no
TRINITY_DN22583_c0_g1	cSP10	CLIP serine protease	1.23333	1.25667	1.24	0.366667	0.4575	1.43667	1.83333	2.17667	4.47	1.73	0.0178441	0.965401	0.999998	no	-1.39028	0.0183394	0.464929	no	1.89682	7.70227e-05	0.00382083	yes	1.66093	4.42653e-05	0.00215952	yes	-1.62465	0.0148687	0.249751	no	1.11838	0.0258631	0.651956	no	-0.463231	0.554225	0.999977	no	-1.11351	0.201016	0.912126	no	0.461617	0.277415	0.728588	no
TRINITY_DN2787_c0_g1	cSP11	CLIP serine protease	13.8633	14.0533	0.333333	0.323333	0.535	1.62	0.153333	0.203333	0.355	0.223333	-0.031846	0.873882	0.999998	no	0.757565	0.417561	0.999806	no	2.66431	6.0837e-11	1.35533e-08	yes	1.73251	0.063273	0.369657	no	-0.192291	0.730418	0.961995	no	0.880022	0.359484	0.999966	no	-0.0503042	0.946793	0.999977	no	-0.55074	0.485898	0.943319	no	0.360955	0.680503	0.932639	no
TRINITY_DN31779_c0_g1	cSP12	CLIP serine protease	57.0067	58.5033	6.55667	4.00333	3.33	28.51	23.0733	6.58667	47.07	17.67	0.038112	0.845459	0.999998	no	-0.935629	0.0508228	0.754931	no	2.77738	3.88676e-05	0.00220089	yes	3.14377	7.19857e-09	1.51067e-06	yes	-0.633429	0.329146	0.8488	no	0.941088	0.485124	0.999966	no	1.31582	1	1	no	-1.26502	0.304139	0.943319	no	-1.65721	0.201489	0.643916	no
TRINITY_DN392_c0_g1	cSP13	CLIP serine protease	9.44	11.28	5.92333	3.24	3.3775	9.46333	6.66333	8.94	11.475	14.49	0.269399	0.12482	0.999998	no	-0.378266	0.240842	0.999806	no	1.73025	7.05966e-06	0.000495328	yes	2.30308	1.90829e-11	7.88423e-09	yes	0.190112	0.618196	0.954065	no	-0.237757	0.610527	0.999966	no	0.144986	0.827922	0.999977	no	1.33255	0.00415959	0.129723	no	0.938749	0.0721646	0.466702	no
TRINITY_DN3997_c0_g2	cSP14	CLIP serine protease	20.4933	24.7867	6.28	6.82667	4.7725	22.86	9.07	15.14	8.445	17.5833	0.118842	0.538618	0.999998	no	-0.505582	0.0454981	0.719246	no	1.69541	3.67475e-07	3.48313e-05	yes	1.11813	1.0946e-05	0.000710213	yes	-1.07762	0.00118303	0.0518363	no	0.386966	0.304172	0.999966	no	0.478031	0.41192	0.999977	no	0.255053	0.633923	0.943319	no	0.152872	0.679261	0.932273	no
TRINITY_DN4277_c0_g1	cSP15	CLIP serine protease	19.9067	19.7967	12.0833	5.70667	8.775	14.9367	11.1967	9.77	14.295	14.89	-0.0578097	0.864376	0.999998	no	-1.67972	0.0148007	0.415541	no	2.19053	2.6803e-06	0.000211384	yes	2.51841	7.00822e-06	0.00049637	yes	0.21879	0.705104	0.960077	no	0.0559773	0.935322	0.999966	no	-0.916612	0.401764	0.999977	no	-0.794679	0.485699	0.943319	no	0.169198	0.809231	0.964736	no
TRINITY_DN4316_c0_g3	cSP16	CLIP serine protease	109.22	138.837	45.6767	49.8667	9.7275	138.593	49.1133	24.0333	83.305	40.39	0.352308	0.17591	0.999998	no	-2.18449	0.00415636	0.206426	no	1.40051	0.00022604	0.00956861	yes	3.82622	3.58583e-07	4.24551e-05	yes	-1.34254	0.048831	0.441301	no	0.66948	0.302084	0.999966	no	0.573554	0.620221	0.999977	no	-0.876714	0.389639	0.943319	no	-0.792986	0.294182	0.743486	no
TRINITY_DN45192_c0_g2	cSP17	CLIP serine protease	4.85667	4.72333	2.19667	0.77	0.6675	3.78667	2.92	2.81333	3.35	1.66	0.284101	0.125286	0.999998	no	-1.72547	0.113723	0.972176	no	1.02934	0.000949079	0.0312143	yes	3.07131	0.000649671	0.0183141	yes	0.296952	0.565995	0.947792	no	0.658897	0.194229	0.999966	no	0.288785	0.788211	0.999977	no	-0.643543	0.505921	0.943319	no	-0.286974	0.645506	0.92356	no
TRINITY_DN5370_c0_g1	cSP18	CLIP serine protease	1030.38	1297.95	303.117	330.957	88.755	735.197	298.17	194.617	517.965	275.2	0.0122058	0.934009	0.999998	no	-0.366509	0.175396	0.999806	no	1.05861	6.22558e-05	0.00319884	yes	1.01079	3.70016e-05	0.00188637	yes	-0.416794	0.15419	0.674586	no	0.341525	0.331551	0.999966	no	0.000620153	0.99912	0.999977	no	0.0169007	0.976402	0.994893	no	0.347752	0.243005	0.69488	no
TRINITY_DN5673_c0_g1	cSP19	CLIP serine protease	52.04	52.6067	16.3033	11.3233	12.46	24.66	16.9733	18.3267	23.755	20.0267	0.0122058	0.934009	0.999998	no	-0.366509	0.175396	0.999806	no	1.05861	6.22558e-05	0.00319884	yes	1.01079	3.70016e-05	0.00188637	yes	-0.416794	0.15419	0.674586	no	0.341525	0.331551	0.999966	no	0.000620153	0.99912	0.999977	no	0.0169007	0.976402	0.994893	no	0.347752	0.243005	0.69488	no
TRINITY_DN5692_c0_g1	cSP20	CLIP serine protease	414.72	387.08	10.1133	12.0367	5.0775	60.7333	2.85333	3.82	3.71	3.22667	-0.10309	0.676017	0.999998	no	-0.942858	0.0454939	0.719246	no	2.2059	4.48414e-18	4.71932e-15	yes	3.29024	1.23497e-10	4.1162e-08	yes	0.138827	0.660828	0.956944	no	0.434966	0.352097	0.999966	no	-0.395034	0.569938	0.999977	no	-0.319979	0.615257	0.943319	no	0.496953	0.307197	0.755108	no
TRINITY_DN6298_c0_g1	cSP21	CLIP serine protease	7.26	7.31667	2.73667	2.42667	1.6125	5.77333	3.28	3.50333	5.495	6.88	-0.00567043	0.976287	0.999998	no	-0.90373	0.000573688	0.0586187	no	1.03773	0.000219822	0.00934428	yes	1.85335	3.21223e-12	1.59259e-09	yes	-0.0943923	0.724893	0.96144	no	0.472781	0.276654	0.999966	no	0.827789	0.0694257	0.999977	no	0.645484	0.228027	0.940496	no	0.2828	0.376461	0.80843	no
TRINITY_DN70927_c0_g1	cSP22	CLIP serine protease	71.2133	71.4333	16.7833	10.6267	13.235	24.3867	22.28	26.9233	22.135	22.9733	-0.00525373	0.979939	0.999998	no	-0.328079	0.309145	0.999806	no	1.13814	0.00011058	0.00521642	yes	0.91693	0.00256887	0.0505403	no	-0.546076	0.101519	0.587112	no	-0.127109	0.714807	0.999966	no	-0.352116	0.562801	0.999977	no	0.297415	0.607176	0.943319	no	0.509075	0.130483	0.53336	no
TRINITY_DN7197_c0_g1	cSP23	CLIP serine protease	31.1667	35.6033	16.3033	14.0133	12.92	34.8667	25.3467	38.53	40.64	51.7733	0.174259	0.276136	0.999998	no	-0.413968	0.208263	0.999806	no	1.33262	4.73529e-05	0.00257622	yes	1.59189	1.03414e-05	0.000679088	yes	-0.15277	0.641897	0.954375	no	0.546245	0.131259	0.999966	no	0.336107	0.512453	0.999977	no	0.611753	0.10028	0.729621	no	0.811755	0.0344125	0.423838	no
TRINITY_DN815_c2_g1	cSP24	CLIP serine protease	86.6833	122.71	14.0067	22.8	11.7275	91.13	27.2833	98.67	31.9	99.98	0.498244	0.0169211	0.999998	no	-0.220266	0.609296	0.999806	no	1.96861	4.44151e-07	4.09544e-05	yes	2.99381	3.20996e-11	1.23608e-08	yes	0.776602	0.0541187	0.461409	no	0.0558396	0.909321	0.999966	no	-0.0491593	0.936521	0.999977	no	1.94775	0.000162619	0.0125467	yes	2.0445	3.14001e-05	0.00513053	yes
TRINITY_DN8441_c0_g1	cSP25	CLIP serine protease	6.66333	7.23	2.12	2.86	2.3525	6.99667	2.87667	10.5267	4.52	13.5167	0.112138	0.556057	0.999998	no	0.107083	0.813911	0.999806	no	1.37027	0.000125559	0.00580636	yes	1.62683	0.000353477	0.0113522	yes	0.34323	0.390758	0.884432	no	0.502122	0.302518	0.999966	no	0.280568	0.57501	0.999977	no	1.89335	5.23932e-05	0.00504084	yes	2.10715	6.1414e-07	0.000230023	yes
Gene id	Gene name	Gene description	Average TPM value at each group										NO-Ctrl-0d vs NP-Ctrl-0d				NO-Ctrl-2d vs NP-Ctrl-2d				NO-Bb-2d vs NP-Bb-2d				NO-Bb-2d vs NO-Ctrl-2d				NP-Bb-2d vs NP-Ctrl-2d				NO-Ctrl-6d vs NP-Ctrl-6d				NO-Bb-6d vs NP-Bb-6d				NO-Bb-6d vs NO-Ctrl-6d				NP-Bb-6d vs NP-Ctrl-6d
immune-related: Signaling			NP_Ctrl_0d	NO_Ctrl_0d	NP_Ctrl_2d	NP_Bb_2d	NO_Ctrl_2d	NO_Bb_2d	NP_Ctrl_6d	NP_Bb_6d	NO_Ctrl_6d	NO_Bb_6d	log2fc	pvalue	padjust	significant	log2fc	pvalue	padjust	significant	log2fc	pvalue	padjust	significant	log2fc	pvalue	padjust	significant	log2fc	pvalue	padjust	significant	log2fc	pvalue	padjust	significant	log2fc	pvalue	padjust	significant	log2fc	pvalue	padjust	significant	log2fc	pvalue	padjust	significant
TRINITY_DN32785_c0_g1	Pelle1	Pelle	22.3867	22.4367	10.6467	10.6133	10.32	22.3133	10.4467	10.6267	15.265	10.4	0.00842971	0.976811	0.999998	no	-1.03161	0.0617352	0.810295	no	1.79787	0.00132123	0.0408979	yes	2.85567	4.14508e-10	1.19135e-07	yes	0.0422902	0.951048	0.991743	no	0.805012	0.286852	0.999966	no	-0.149815	0.829892	0.999977	no	-1.12313	0.137006	0.806502	no	-0.183894	0.809755	0.964803	no
TRINITY_DN4293_c0_g1	Pelle2	Pelle	8.76	9.1	1.86667	1.85667	1.2725	2.58	1.53333	2.32667	1.715	1.67333	0.128059	0.465417	0.999998	no	-0.365819	0.181862	0.999806	no	1.08834	0.00161078	0.0481051	yes	1.27453	3.69027e-05	0.00188375	yes	-0.186145	0.559103	0.945548	no	0.369879	0.412264	0.999966	no	0.013555	0.971369	0.999977	no	0.0814389	0.845911	0.969387	no	0.42704	0.243875	0.695841	no
TRINITY_DN4361_c1_g2	Pelle3	Pelle	5.95667	5.68333	1.85667	1.41667	1.81	3.65667	2.2	2.03667	8.625	1.99	-0.0693312	0.705217	0.999998	no	-0.0995559	0.836239	0.999806	no	1.26046	0.0156903	0.25792	no	1.06445	0.0406064	0.290955	no	-0.282528	0.599452	0.953602	no	1.84731	7.90338e-06	0.00321952	yes	-0.149928	0.744339	0.999977	no	-1.83697	1.49391e-06	0.000289449	yes	0.150279	0.703451	0.938603	no
TRINITY_DN47376_c0_g1	SPZ	Spätzle	4.08667	4.13	3.84667	6.44	3.875	5.47	3.33333	4.28667	2.235	4.89667	0.0459317	0.812432	0.999998	no	-0.534688	0.0724856	0.847778	no	1.27752	3.22074e-05	0.00188676	yes	1.20125	0.000281112	0.00949744	yes	-0.619299	0.0213094	0.301562	no	0.146425	0.761328	0.999966	no	0.17086	0.750831	0.999977	no	0.000992274	0.998734	0.999855	no	-0.0310807	0.936668	0.989501	no
TRINITY_DN1465_c3_g1	Toll4a	Toll	3.88333	3.48667	0.786667	0.78	0.5675	1.99667	0.31	0.34	0.25	0.36	-0.163334	0.461579	0.999998	no	-0.451996	0.384354	0.999806	no	1.29855	2.26418e-06	0.000181378	yes	1.8376	0.000706544	0.0196107	yes	0.0862671	0.800498	0.970072	no	-0.43567	0.399102	0.999966	no	-0.0553203	0.876552	0.999977	no	0.798945	0.102536	0.732333	no	0.411037	0.250336	0.702588	no
TRINITY_DN19085_c0_g1	Toll4b	Toll	8.80333	10.4567	6.84	4.44	6.4075	12.12	10.2267	8.32667	10.835	10.2833	0.180919	0.361503	0.999998	no	-0.171464	0.661162	0.999806	no	1.02868	0.000546482	0.0197855	yes	0.656547	0.147514	0.5585	no	-0.555096	0.0476614	0.437097	no	0.00862811	0.979877	0.999966	no	0.175073	0.71983	0.999977	no	0.140351	0.746205	0.948839	no	-0.0358306	0.913414	0.986103	no
TRINITY_DN4497_c1_g1	Toll4c	Toll	5.65667	3.97667	1.68667	1.75333	1.5725	3.57333	1.67333	2.95333	6.055	2.62	-0.520083	0.0939878	0.999998	no	-0.0891653	0.837445	0.999806	no	0.968968	0.0250385	0.348159	no	1.23783	0.0178551	0.178564	no	0.166585	0.640143	0.954298	no	1.74577	1.87236e-07	0.000150538	yes	-0.342106	0.656711	0.999977	no	-0.996439	0.186149	0.893639	no	1.07537	0.00465058	0.168963	no
TRINITY_DN39079_c0_g1	Tube1	Tube	9.92667	9.75667	2.00667	0.933333	0.6325	4.2	2.18667	1.27333	2.7	0.976667	-0.0247577	0.912012	0.999998	no	-1.67356	0.00518128	0.232943	no	2.0778	1.2737e-06	0.000106798	yes	2.7351	2.88738e-06	0.000239586	yes	-1.01539	0.048377	0.439876	no	0.185596	0.788363	0.999966	no	-0.530784	0.558666	0.999977	no	-1.25848	0.202239	0.912792	no	-0.550795	0.438079	0.841918	no
TRINITY_DN48079_c0_g1	Tube2	Tube	9.21333	9.93	9.68	12.18	6.91	30.7167	6.62333	6.20333	3.265	7.55667	0.265113	0.535286	0.999998	no	-0.155221	0.799526	0.999806	no	1.39826	0.000956762	0.0314331	yes	1.63363	0.0154115	0.162961	no	0.0728586	0.846963	0.975879	no	-1.16296	0.0735295	0.988511	no	-0.543721	0.1976	0.999977	no	1.32666	0.0255055	0.394467	no	0.693809	0.147275	0.558707	no
TRINITY_DN8563_c0_g1	Tube3	Tube	36.6567	36.25	31.18	31.9533	33.715	27.2333	41.1267	27.5333	102.135	36.96	-0.0214743	0.898121	0.999998	no	0.117743	0.778047	0.999806	no	-0.303948	0.360216	0.999799	no	-0.242082	0.624926	0.941448	no	0.172464	0.571912	0.949051	no	1.19786	1.02255e-05	0.00390514	yes	0.271582	0.422983	0.999977	no	-1.19135	0.00185269	0.0733588	no	-0.276488	0.124532	0.523327	no
Gene id	Gene name	Gene description	Average TPM value at each group										NO-Ctrl-0d vs NP-Ctrl-0d				NO-Ctrl-2d vs NP-Ctrl-2d				NO-Bb-2d vs NP-Bb-2d				NO-Bb-2d vs NO-Ctrl-2d				NP-Bb-2d vs NP-Ctrl-2d				NO-Ctrl-6d vs NP-Ctrl-6d				NO-Bb-6d vs NP-Bb-6d				NO-Bb-6d vs NO-Ctrl-6d				NP-Bb-6d vs NP-Ctrl-6d
immune-related: Effector			NP_Ctrl_0d	NO_Ctrl_0d	NP_Ctrl_2d	NP_Bb_2d	NO_Ctrl_2d	NO_Bb_2d	NP_Ctrl_6d	NP_Bb_6d	NO_Ctrl_6d	NO_Bb_6d	log2fc	pvalue	padjust	significant	log2fc	pvalue	padjust	significant	log2fc	pvalue	padjust	significant	log2fc	pvalue	padjust	significant	log2fc	pvalue	padjust	significant	log2fc	pvalue	padjust	significant	log2fc	pvalue	padjust	significant	log2fc	pvalue	padjust	significant	log2fc	pvalue	padjust	significant
TRINITY_DN11705_c0_g1	Alo2a	Alo2	33.88	39.3767	12.0467	3.21667	2.9625	36.7567	9.7	9.53	12.535	12.9333	0.165099	0.526497	0.999998	no	-2.00807	0.00315366	0.174611	no	3.29455	1.87931e-16	1.48581e-13	yes	3.7599	2.71311e-50	1.0761e-45	yes	-1.53499	0.0386757	0.400743	no	0.137031	0.860709	0.999966	no	0.374129	0.784594	0.999977	no	0.351072	0.773687	0.953309	no	0.10291	0.912489	0.985868	no
TRINITY_DN1636_c1_g2	Alo2b	Alo2	86.6833	122.71	14.0067	22.8	11.7275	91.13	27.2833	98.67	31.9	99.98	0.253492	0.705013	0.999998	no	-0.873653	0.0428865	0.70346	no	1.66256	9.28281e-07	8.00341e-05	yes	1.35084	0.00547989	0.0831798	no	-0.733202	0.0281719	0.34727	no	0.504602	0.428691	0.999966	no	-0.629919	0.365501	0.999977	no	-0.345337	0.641083	0.943319	no	-0.0669589	0.880933	0.979834	no
TRINITY_DN1317_c0_g1	Defensin	Defensin	156.267	73.4333	9.44333	47.3733	113.213	6.11667	164.307	349.837	161.17	344.73	-0.983515	0.527929	0.999998	no	3.52773	7.80429e-11	8.77177e-08	yes	-3.05634	0.0821743	0.666425	no	-3.93233	1.16383e-05	0.000746531	yes	2.70253	1	1	no	0.143735	0.791458	0.999966	no	-0.0997048	0.895234	0.999977	no	-0.593042	0.584665	0.943319	no	1.40022	0.0171632	0.318955	no
TRINITY_DN139819_c0_g1	Lys	Lysozyme	171.93	263.277	96.4133	104.87	17.9125	274.503	94.6267	43.99	145.105	85.38	0.161425	0.367943	0.999998	no	-0.0100815	0.973226	0.999865	no	-0.0237195	0.924707	0.999977	no	0.136575	0.707644	0.967437	no	1.13798	2.17515e-05	0.00252559	yes	-0.962347	0.00163229	0.152042	no	-0.0237195	0.924707	0.999977	no	1.16875	0.0661145	0.620113	no	0.19139	0.361396	0.796348	no
TRINITY_DN8753_c0_g1	PPO5	Prophenoloxidases	10.58	11.1433	3.88667	0.886667	0.79	10.7633	3.27	3.09	4.07	3.59	0.0934787	0.731653	0.999998	no	-2.22592	5.45129e-05	0.00967432	yes	3.48877	3.57134e-27	2.72502e-23	yes	3.76386	3.28888e-17	4.34822e-14	yes	-1.9465	0.000180143	0.0140324	yes	0.132966	0.843764	0.999966	no	0.1058	0.942321	0.999977	no	0.48615	0.0765411	0.527887	no	0.11543	0.889923	0.981709	no
Gene id	Gene name	Gene description	Average TPM value at each group										NO-Ctrl-0d vs NP-Ctrl-0d				NO-Ctrl-2d vs NP-Ctrl-2d				NO-Bb-2d vs NP-Bb-2d				NO-Bb-2d vs NO-Ctrl-2d				NP-Bb-2d vs NP-Ctrl-2d				NO-Ctrl-6d vs NP-Ctrl-6d				NO-Bb-6d vs NP-Bb-6d				NO-Bb-6d vs NO-Ctrl-6d				NP-Bb-6d vs NP-Ctrl-6d
Carbohydrate Amabolism			NP_Ctrl_0d	NO_Ctrl_0d	NP_Ctrl_2d	NP_Bb_2d	NO_Ctrl_2d	NO_Bb_2d	NP_Ctrl_6d	NP_Bb_6d	NO_Ctrl_6d	NO_Bb_6d	log2fc	pvalue	padjust	significant	log2fc	pvalue	padjust	significant	log2fc	pvalue	padjust	significant	log2fc	pvalue	padjust	significant	log2fc	pvalue	padjust	significant	log2fc	pvalue	padjust	significant	log2fc	pvalue	padjust	significant	log2fc	pvalue	padjust	significant	log2fc	pvalue	padjust	significant
TRINITY_DN1198_c0_g1	HK1	Hexokinase	98.7633	100.563	34.1733	30.8533	28.53	41.1667	36.53	26.94	65.23	25.42	0.0676114	0.707304	0.999998	no	-0.166471	0.58828	0.999806	no	1.08257	0.00129118	0.0307395	yes	0.491644	0.187529	0.619263	no	0.0431834	0.847987	0.975973	no	-1.04747	1.735e-05	0.00216732	yes	-0.2547	0.522037	0.999977	no	0.66687	0.048705	0.860633	no	-0.159862	0.470334	0.85784	no
TRINITY_DN2036_c0_g1	HK2	Hexokinase	330.393	312.927	117.357	190.51	151.55	216.47	106.84	149.57	215.99	206.853	-0.0936595	0.548071	0.999998	no	0.332437	0.151171	0.999806	no	1.16263	0.00020391	0.0153426	yes	0.404184	0.162429	0.5835	no	0.717054	0.000747269	0.0381557	no	0.189094	0.370948	0.943319	no	0.323602	0.135267	0.999977	no	1.05997	3.32069e-05	0.00994168	yes	0.699031	3.49705e-05	0.00560617	no
TRINITY_DN33050_c0_g1	UGPase	Uridine Diphosphate Glucose Pyrophosphorylase	11.5567	11.6033	3.76333	2.08333	4.6725	10.76	3.00333	5.81333	5.68	5.1	0.117238	0.880824	0.999998	no	0.22437	0.882643	0.999806	no	2.02047	0.000261316	0.010735	yes	0.598032	0.581762	0.922646	no	-1.31935	0.41952	0.900775	no	-0.14418	0.912164	0.982546	no	-0.214182	0.834791	0.999977	no	0.738698	0.592244	1	no	0.802753	0.423395	0.83529	no
TRINITY_DN11122_c0_g1	Glys1	Glycogen Synthase	16.5033	15.5433	6.71	14.35	14.4425	14.6133	11.3	12.2167	14.965	15.9267	-0.0952726	0.740778	0.999998	no	0.83685	0.810221	0.999806	no	-0.0531289	0.924809	0.999799	no	0.00684669	0.996118	0.999597	no	1.16263	0.00020391	0.0153426	yes	0.326955	0.709412	0.94477	no	0.269836	0.763573	0.999977	no	0.356552	0.460292	0.999966	no	0.396026	0.411967	0.827647	no
TRINITY_DN1114_c0_g1	Glys2	Glycogen Synthase	11.5	10.07	1.66667	14.0167	9.9625	15.15	5.68333	7.27333	13.87	4.43667	-0.154512	0.875694	0.999998	no	2.25464	0.00405052	0.20541	no	0.0942642	0.905416	0.999799	no	0.553879	0.560093	0.913748	no	2.71829	0.000198277	0.0151249	yes	-1.29468	0.170411	0.8677	no	-0.764269	0.398837	0.999977	no	1.08249	0.0644939	0.948325	no	0.530121	0.326571	0.770886	no
TRINITY_DN11292_c0_g1	Glys3	Glycogen Synthase	10.2033	10.0433	6.91	7.25333	8.0325	8.2	3.26333	6.01667	9.96	6.9	-0.0264497	0.8593	0.999998	no	0.19983	0.194867	0.999806	no	0.134256	0.582266	0.999799	no	0.0849457	0.672688	0.958026	no	0.144462	0.410422	0.895918	no	-0.00963111	0.961818	0.991872	no	0.0795998	0.64273	0.999977	no	2.77605	1.47303	8.04e-05	yes	0.00256791	0.985562	0.99877	no
TRINITY_DN11697_c0_g1	Glys4	Glycogen Synthase	5.22333	5.18	5.89333	5.55333	6.2475	5.71333	6.96333	4.52	15.685	5.15667	-0.00631486	0.977242	0.999998	no	0.0726553	0.725673	0.999806	no	-0.000327324	0.99908	0.999799	no	-0.0866798	0.751268	0.97901	no	-0.016368	0.93323	0.98876	no	-0.195103	0.401639	0.943319	no	0.064586	0.720757	0.999977	no	2.07803	1.05522	0.000212678	yes	-0.106441	0.506969	0.874415	no
TRINITY_DN11970_c0_g1	Glys5	Glycogen Synthase	5.20667	5.46333	6.30333	6.03667	6.36	4.79	6.27333	4.86667	15.945	5.38333	0.0687215	0.723783	0.999998	no	-0.0093306	0.96821	0.999806	no	-0.3974	0.149404	0.835466	no	-0.36833	0.201352	0.639902	no	0.0134231	0.946328	0.990713	no	-0.141089	0.691206	0.94477	no	-0.00462472	0.987242	0.999977	no	2.48013	1.31042	1.05e-06	yes	-0.209253	0.389039	0.815233	no
TRINITY_DN1214_c0_g1	Glys6	Glycogen Synthase	9.96333	9.87	9.43667	7.87	8.5925	10.1267	1.27	5.17	3.92	5.41667	-0.0289716	0.86445	0.999998	no	-0.13536	0.498964	0.999806	no	0.289986	0.268164	0.965934	no	0.221242	0.405299	0.831887	no	-0.20713	0.260643	0.793938	no	-0.550411	0.0849712	0.688748	no	-0.0272295	0.928854	0.999977	no	1.52235	0.000127803	0.0253547	yes	-0.41229	0.0395279	0.453029	no
TRINITY_DN1243_c0_g1	Glys7	Glycogen Synthase	3.58	3.19667	3.95667	3.97333	4.255	3.84333	3.72333	2.51667	9.73	3.06333	-0.139452	0.441521	0.999998	no	0.0275421	0.908205	0.999806	no	-0.11735	0.699685	0.999799	no	-0.066992	0.815016	0.990626	no	0.0669261	0.76554	0.966682	no	-0.258766	0.492836	0.943319	no	0.0635716	0.845893	0.999977	no	1.26199	2.09e-05	0.00678749	yes	-0.228804	0.343337	0.784162	no
TRINITY_DN1245_c0_g2	Glys8	Glycogen Synthase	4.83	5.12667	3.93667	3.59	3.4125	3.18667	2.2	3.34667	8.625	2.93667	0.00709044	0.972881	0.999998	no	-0.178196	0.423887	0.999806	no	0.164828	0.564664	0.999799	no	0.266364	0.343203	0.786121	no	-0.083485	0.676411	0.957922	no	-0.114179	0.769812	0.952508	no	-0.289725	0.35965	0.999977	no	1.84731	7.9e-06	0.00321952	yes	0.109874	0.630006	0.918088	no
TRINITY_DN1274_c0_g1	Glys9	Glycogen Synthase	15.76	45.7567	5.86333	5.89	5.18	9.46333	4.21333	5.31	6.33	4.82	1.53308	6.08e-07	0.00158992	yes	-0.149827	0.491985	0.999806	no	0.454871	0.0971347	0.713688	no	0.71672	0.00942849	0.11853	no	0.113205	0.582792	0.951361	no	0.0731445	0.794746	0.959135	no	-0.0943746	0.647609	0.999977	no	0.241908	0.487275	0.999966	no	0.399807	0.068483	0.466702	no
TRINITY_DN12798_c0_g1	Glys10	Glycogen Synthase	0.0233333	1.07333	6.72667	6.52667	8.11	9.65667	7.22	5.57	8.39	7.4	5.59395	3.32e-07	0.00101879	yes	0.328835	0.19263	0.999806	no	0.495709	0.207154	0.916114	no	0.295173	0.391789	0.823549	no	0.133455	0.694253	0.959058	no	0.149095	0.597928	0.943319	no	0.344893	0.296369	0.999977	no	0.124345	0.66082	0.999966	no	-0.0840871	0.725761	0.945079	no
TRINITY_DN13136_c0_g1	Glys11	Glycogen Synthase	25.2967	49.9067	4.61	3.82333	4.605	3.22	4.18667	3.07667	5.29	3.05	1.05313	9.92e-06	0.0123649	yes	0.0408572	0.90379	0.999806	no	-0.183562	0.557855	0.999799	no	-0.518118	0.206545	0.646174	no	-0.305735	0.187686	0.720956	no	-0.769801	0.0951439	0.718861	no	-0.158797	0.714347	0.999977	no	0.385456	0.366796	0.999966	no	-0.236171	0.519471	0.879471	no
TRINITY_DN13438_c0_g1	Glys12	Glycogen Synthase	25.2867	51.0767	4.78	6.09333	6.99	8.18	6.18333	6.11333	7.2	6.45	1.02137	2.15e-05	0.021947	yes	0.349595	0.158176	0.999806	no	0.221887	0.473378	0.999799	no	0.143864	0.619484	0.939351	no	0.271533	0.330353	0.849531	no	-0.170516	0.594122	0.943319	no	-0.0156318	0.949189	0.999977	no	0.163889	0.562999	0.999966	no	-0.0011554	0.993029	0.99885	no
TRINITY_DN14685_c0_g1	Glys13	Glycogen Synthase	8.19667	30.46	8.39667	10.1433	10.6875	10.63	8.91333	8.42	10.155	9.69667	1.90009	3.16e-07	0.00101879	yes	0.319126	0.0807369	0.878562	no	-0.0112937	0.962211	0.999799	no	-0.0282806	0.903567	0.998241	no	0.294005	0.0599586	0.478901	no	0.18059	0.480362	0.943319	no	0.0514403	0.747101	0.999977	no	-0.0242453	0.930313	0.999966	no	0.096502	0.458388	0.852123	no
TRINITY_DN1488_c0_g1	Glys14	Glycogen Synthase	0.00666667	3.34333	3.62333	4.37333	4.8975	4.24667	4.06667	3.28333	4.26	3.62333	8.95289	9.83e-50	3.92e-45	yes	0.410061	0.12181	0.982139	no	-0.0927597	0.759601	0.999799	no	-0.152537	0.661789	0.955385	no	0.347301	0.136504	0.648276	no	0.0677118	0.834799	0.967435	no	0.00748959	0.977651	0.999977	no	-0.0670782	0.818325	0.999966	no	-0.0168075	0.925125	0.9876	no
TRINITY_DN15138_c0_g1	Glys15	Glycogen Synthase	225.44	213.17	19.2333	15.6267	20.9175	20.6133	28.4333	19.7167	93.425	25.6767	-0.127857	0.649173	0.999998	no	0.253925	0.45251	0.999806	no	0.0543226	0.867232	0.999799	no	-0.0484205	0.907498	0.998483	no	0.149863	0.582983	0.951361	no	-0.984784	1.46728e-06	0.000285915	no	0.152213	0.358349	0.999977	no	1.05997	3.32069e-05	0.00994168	yes	-0.0887365	0.523924	0.88113	no
TRINITY_DN1524_c0_g1	Glys16	Glycogen Synthase	25.9367	12.1633	8.27333	9.58333	7.535	11.5	7.83667	8.53333	11.805	9.82	-1.09149	6.38e-07	0.00158992	yes	-0.296971	0.0519586	0.76286	no	0.455416	0.0635377	0.587113	no	0.774919	1.92393e-05	0.001114	no	0.0148523	0.935145	0.988839	no	0.46894	0.215774	0.929264	no	0.0166744	0.955712	0.999977	no	0.135189	0.681366	0.999966	no	0.580134	0.00395658	0.152919	no
TRINITY_DN15770_c0_g1	Glys17	Glycogen Synthase	17.9867	19.5533	7.54	14.9533	11.5975	20.24	11.4667	13.3	17.84	17.26	-0.00531839	0.978298	0.999998	no	0.669932	0.219754	0.999806	no	0.427813	0.381435	0.999799	no	1.03393	0.00111791	0.0276919	yes	0.964789	0.0659846	0.497443	no	-0.169925	0.735717	0.947158	no	0.253344	0.653992	0.999977	no	0.664679	0.112357	0.999966	no	0.225405	0.585505	0.902444	no
TRINITY_DN16592_c0_g1	Glys18	Glycogen Synthase	23.5833	3.16667	6.27	7.70333	9.9225	6.00333	9.57	6.00667	9.34	8.27333	-2.07061	2.8e-05	0.0272172	yes	0.531698	0.0961845	0.926816	no	-0.404197	0.290361	0.986541	no	-0.734109	0.0500911	0.326878	no	0.206574	0.563226	0.947274	no	-0.0420193	0.927819	0.985138	no	0.12775	0.783669	0.999977	no	-0.141008	0.689075	0.999966	no	-0.321505	0.298176	0.746999	no
TRINITY_DN16632_c0_g1	Glys19	Glycogen Synthase	10.5733	4.31667	6.77667	5.72333	5.2775	7.91	6.73667	5.93667	8.09	7.44333	-1.29462	1.27e-08	5.62e-05	yes	-0.0917399	0.753792	0.999806	no	0.492478	0.107895	0.743387	no	0.526605	0.0978868	0.459466	no	-0.0565667	0.84888	0.976321	no	0.132267	0.741933	0.948374	no	0.144332	0.711553	0.999977	no	0.08551	0.764282	0.999966	no	0.0615303	0.77493	0.957102	no
TRINITY_DN1680_c0_g1	Glys20	Glycogen Synthase	37.1567	37.43	17.74	14.5333	11.8725	24.6467	12.3833	9.69	20.385	7.15	0.00941811	0.956283	0.999998	no	-0.560291	0.0486019	0.737467	no	0.671164	0.07618	0.642337	no	1.0935	0.00140255	0.032607	yes	-0.140511	0.686661	0.958065	no	-1.23743	0.0283041	0.416509	no	-0.591709	0.250815	0.999977	no	0.58455	0.0591998	0.923758	no	-0.0719365	0.735886	0.947323	no
TRINITY_DN1722_c0_g1	Glys21	Glycogen Synthase	6.87	3.02667	6.8	6.11	7.9775	5.97	6.94333	4.72	9.35	5.46667	-1.7055	9.22e-06	0.0118578	yes	0.156825	0.494372	0.999806	no	-0.0878016	0.758652	0.999799	no	-0.190707	0.505379	0.886838	no	0.0393726	0.836342	0.974529	no	-0.298539	0.392527	0.943319	no	0.0417014	0.87839	0.999977	no	0.0493634	0.88287	0.999966	no	-0.300013	0.188815	0.627557	no
TRINITY_DN1879_c0_g1	Glys22	Glycogen Synthase	11.0267	11.1233	7.11333	3.89333	9.25	8.43667	10.6433	6.95667	12.925	8.49	-0.0511713	0.787693	0.999998	no	0.27473	0.463378	0.999806	no	1.22048	0.00111211	0.0354677	yes	-0.270622	0.550088	0.909127	no	0.210879	0.339191	0.853872	no	-0.296266	0.403779	0.943319	no	0.142553	0.558683	0.999977	no	0.235032	0.528467	0.999966	no	-0.21144	0.415399	0.830164	no
TRINITY_DN19055_c0_g2	Glys23	Glycogen Synthase	9.91667	7.80333	10.31	2.02333	8.76	5.56667	8.13	9.73333	13.495	7.37333	-0.252741	0.44823	0.999998	no	0.0599348	0.888307	0.999806	no	1.76935	7.54e-07	6.67e-05	yes	0.103105	0.804768	0.989419	no	-0.192388	0.65938	0.956774	no	-0.54062	0.221645	0.935586	no	-0.278312	0.401772	0.999977	no	0.33002	0.478273	0.999966	no	0.0624555	0.866356	0.978107	no
TRINITY_DN2141_c0_g1	Glys24	Glycogen Synthase	6.32	7.3	6.11333	1.20667	5.5425	3.78667	6.07333	4.00667	6.935	5.67333	0.00170338	0.993134	0.999998	no	-0.0707867	0.717039	0.999806	no	1.65938	1.04e-07	1.09e-05	yes	0.0772182	0.734403	0.974836	no	0.177215	0.418482	0.900243	no	-0.071143	0.84589	0.969387	no	0.0955783	0.765533	0.999977	no	0.132372	0.656268	0.999966	no	-0.0457263	0.810279	0.965019	no
TRINITY_DN21415_c0_g1	Glys25	Glycogen Synthase	6.85333	7.06667	6.63333	6.08	6.83	3.55333	7.30333	4.90333	11.855	5.64	0.0440086	0.780744	0.999998	no	0.0326639	0.908097	0.999806	no	-0.185736	0.478977	0.999799	no	-0.240297	0.476279	0.870897	no	-0.0316374	0.879956	0.981653	no	-1.37613	5.73616e-05	0.00537785	yes	0.0672244	0.657899	0.999977	no	0.561843	0.0569438	0.913443	no	-0.303915	0.0812448	0.471183	no
TRINITY_DN2179_c0_g1	Glys26	Glycogen Synthase	11.9033	11.9867	7.08333	7.54333	10.4575	6.84	7.72333	6.09333	9.765	5.98667	0.00683303	0.97249	0.999998	no	0.577514	0.0579949	0.796376	no	-1.24953	0.00159984	0.0479555	yes	-0.590025	0.0984031	0.460744	no	0.141502	0.668896	0.957344	no	-0.419836	0.0623652	0.605338	no	-0.156651	0.529268	0.999977	no	0.211786	0.53549	0.999966	no	-0.0629483	0.815835	0.966221	no
TRINITY_DN2489_c3_g4	Glys27	Glycogen Synthase	33.76	33.13	27.8833	28.9333	26.6225	36.1	26.7067	26.1667	31.165	24.1233	-0.0286073	0.850136	0.999998	no	-0.0679699	0.741644	0.999806	no	1.00518	0.00143398	0.0437665	yes	0.475365	0.0738438	0.400556	no	0.145983	0.470315	0.921584	no	-0.104215	0.715177	0.94499	no	-0.247099	0.285837	0.999977	no	0.112676	0.677225	0.999966	no	0.24284	0.0974171	0.485392	no
TRINITY_DN25376_c0_g1	Glys28	Glycogen Synthase	5.69333	5.92	1.67667	4.43	4.635	6.2	3.68667	4.45333	5.935	5.47333	0.0444246	0.892655	0.999998	no	2.00427	0.000383346	0.0439741	yes	0.417717	0.499829	0.999799	no	0.416878	0.750694	0.979004	no	1.21321	0.613848	0.954065	no	0.12648	0.874713	0.974226	no	0.191343	0.824256	0.999977	no	0.639445	0.234048	0.999966	no	0.556857	0.335434	0.777643	no
TRINITY_DN258_c0_g1	Glys29	Glycogen Synthase	12.7067	11	5.92	5.71667	6.995	9.11	6.24667	4.69333	9.5	6.89	-0.22147	0.295472	0.999998	no	0.24398	0.494719	0.999806	no	1.13254	1.19e-05	0.000790317	yes	0.417998	0.311472	0.75842	no	0.0490179	0.846504	0.975879	no	-0.158573	0.678148	0.944188	no	0.433926	0.277299	0.999977	no	0.390094	0.239246	0.999966	no	-0.215811	0.452608	0.848962	no
TRINITY_DN2625_c0_g1	Glys30	Glycogen Synthase	9.12	9.24	8.45333	7.52	8.3	8.89	7.79	7.06667	9.12	7.02	-0.00423421	0.979902	0.999998	no	-0.0489215	0.819268	0.999806	no	1.13254	1.19e-05	0.000790317	yes	0.111498	0.716831	0.969993	no	-0.101347	0.594065	0.953602	no	-0.13748	0.700429	0.94477	no	-0.170481	0.536026	0.999977	no	0.100902	0.733207	0.999966	no	0.12579	0.408787	0.825587	no
TRINITY_DN28728_c0_g1	Glys31	Glycogen Synthase	1.37333	1.63	3.97333	2.63333	4.7175	2.16667	4.6	2.73	6.04	3.03667	-0.290668	0.419104	0.999998	no	-0.017321	0.969551	0.999806	no	-0.595407	0.086407	0.682512	no	-1.93323	0.000805168	0.0216511	yes	-0.632698	0.0226782	0.311549	no	-0.969758	0.104674	0.740389	no	-0.0198118	0.966353	0.999977	no	-0.0146001	0.978135	0.999966	no	-0.967544	0.0282677	0.385895	no
TRINITY_DN2873_c0_g1	Glys32	Glycogen Synthase	6.87	6.38667	4.85667	2.84667	5.6625	4.64667	4.21333	3.73667	2.98	3.89667	-0.0832427	0.79429	0.999998	no	0.0542235	0.864949	0.999806	no	0.431368	0.228718	0.935862	no	-0.274556	0.35866	0.799188	no	-0.654433	0.0734439	0.518841	no	-0.202932	0.577063	0.943319	no	0.0649218	0.85181	0.999977	no	-1.41085	0.000193716	0.0338194	yes	5.52127e-05	0.999849	0.999922	no
TRINITY_DN29995_c0_g1	Glys33	Glycogen Synthase	7.46667	7.41667	2.88667	6.88667	6.9125	7.07667	5.79	6.05667	7.555	7.92	-0.0210878	0.949223	0.999998	no	0.989037	1	1	no	-0.0405518	0.944788	0.999799	no	0.0403453	0.976556	0.999597	no	1.07926	0.723618	0.96144	no	0.308925	0.725173	0.946363	no	0.269283	0.767928	0.999977	no	1.05997	3.32e-05	0.00994168	yes	0.367276	0.506572	0.874337	no
TRINITY_DN3053_c0_g1	Glys34	Glycogen Synthase	6.00667	5.48667	4.17667	4.03	3.5675	4.28667	4.07667	2.66333	6.25	3.63333	-0.0259415	0.883762	0.999998	no	-0.0289928	0.91676	0.999806	no	-0.117113	0.677705	0.999799	no	0.122184	0.727161	0.973075	no	0.206253	0.268799	0.801408	no	-1.19773	5.26751e-05	0.00504628	yes	0.160825	0.281731	0.999977	no	0.680295	0.0478785	0.856933	no	-0.0840774	0.716618	0.942071	no
TRINITY_DN31539_c0_g1	Glys35	Glycogen Synthase	17.2133	16.5767	4.28333	13.27	11.38	17.87	9.90667	14.31	18.02	15.91	-0.0634123	0.838662	0.999998	no	1.72967	3.4809e-17	1.06702e-13	yes	0.370778	0.555292	0.999799	no	0.651488	0.645687	0.949249	no	1.4394	0.647477	0.954984	no	0.0642222	0.938138	0.987333	no	0.0630803	0.943999	0.999977	no	0.817479	0.102992	0.999966	no	0.799983	0.138432	0.54709	no
TRINITY_DN3309_c0_g1	Glys36	Glycogen Synthase	19.0133	18.23	22.7933	34.32	32.8225	23.4967	23.94	16.9867	33.755	27.8433	0.0483186	0.835282	0.999998	no	-0.0383689	0.890329	0.999806	no	-1.52848	3.18e-05	0.00187128	yes	-0.403413	0.165917	0.588513	no	-0.337796	0.221316	0.756259	no	-0.277752	0.555532	0.943319	no	0.276436	0.535831	0.999977	no	0.0463233	0.900096	0.999966	no	-0.517914	0.0872581	0.475218	no
TRINITY_DN3352_c0_g3	Glys37	Glycogen Synthase	4.89	5.00667	5.15	4.37667	4.895	3.68333	5.52333	3.70333	6.995	4.60667	0.0330637	0.839924	0.999998	no	-0.108071	0.722289	0.999806	no	-1.17421	0.000797198	0.0270048	yes	-0.337911	0.391503	0.823414	no	-0.151903	0.398083	0.887851	no	-0.320693	0.464245	0.943319	no	0.174895	0.637653	0.999977	no	0.193075	0.543327	0.999966	no	-0.312181	0.121749	0.520514	no
TRINITY_DN3618_c0_g1	Glys38	Glycogen Synthase	4.98667	5.55667	6.35667	5.12333	7.715	6.07	5.70667	5.97333	6.125	5.27333	-0.104891	0.635511	0.999998	no	0.140547	0.502667	0.999806	no	1.13254	1.19e-05	0.000790317	yes	-0.15049	0.594574	0.928606	no	0.0722398	0.707621	0.960077	no	0.197436	0.529377	0.943319	no	0.151607	0.545822	0.999977	no	-0.149856	0.710519	0.999966	no	-0.113993	0.710924	0.940418	no
TRINITY_DN3651_c0_g1	Glys39	Glycogen Synthase	3.61	4.09333	5.07333	5.79333	5.795	5.73333	5.71333	4.44667	10.53	5.06333	0.175144	0.430026	0.999998	no	0.185313	0.4492	0.999806	no	-0.0615277	0.815919	0.999799	no	0.0175445	0.949471	0.999597	no	0.258303	0.255001	0.789364	no	-1.01343	2.2977e-05	0.00264144	yes	0.0575342	0.74308	0.999977	no	0.0645598	0.832176	0.999966	no	-0.0937606	0.594696	0.905625	no
TRINITY_DN3688_c0_g1	Glys40	Glycogen Synthase	11.4233	11.4	12.3767	14.0367	16.525	9.98333	11.68	8.51333	13.675	9.87667	0.0231976	0.87712	0.999998	no	0.443384	0.0637535	0.818312	no	-1.02266	0.00115161	0.0364987	yes	-0.200737	0.509294	0.889138	no	0.519169	0.0142656	0.244973	no	0.0445269	0.854592	0.970301	no	-0.0234453	0.885672	0.999977	no	0.198552	0.497241	0.999966	no	0.254707	0.0980066	0.485392	no
TRINITY_DN37353_c0_g1	Glys41	Glycogen Synthase	21.1	22.0533	7.53	17.83	18.7175	20.1633	14.52	15.7033	21.05	21.6433	0.0559703	0.846193	0.999998	no	1.38049	8.69158e-06	0.0021871	yes	0.114692	0.845621	0.999799	no	0.132516	0.92939	0.999271	no	1.07093	0.747977	0.964231	no	0.298445	0.727104	0.94643	no	0.355609	0.697872	0.999977	no	0.496867	0.352357	0.999966	no	0.421931	0.450142	0.847366	no
TRINITY_DN40240_c0_g2	Glys42	Glycogen Synthase	11.69	11.2167	9.93333	7.75667	9.13	10.3567	11.12	7.83333	15.03	7.97333	-0.0575377	0.727881	0.999998	no	-0.126161	0.659147	0.999806	no	0.36635	0.173557	0.875534	no	0.234845	0.467241	0.866366	no	-0.267553	0.259545	0.792791	no	-1.02377	8.42081e-05	0.00726043	yes	-0.128928	0.725894	0.999977	no	0.301282	0.284924	0.999966	no	-0.242397	0.159795	0.580632	no
TRINITY_DN4215_c0_g1	Glys43	Glycogen Synthase	2.72	2.15333	5.57667	4.86333	7.3725	3.58	7.13333	4.31667	8.07	4.88	-0.343047	0.182887	0.999998	no	0.381026	0.408923	0.999806	no	-0.488046	0.17595	0.878132	no	-1.88084	0.00248688	0.0494061	yes	-0.114841	0.661236	0.957023	no	-0.44583	0.299982	0.943319	no	0.0296652	0.939989	0.999977	no	0.0229982	0.962947	0.999966	no	-0.459521	0.287873	0.738087	no
TRINITY_DN42841_c0_g1	Glys44	Glycogen Synthase	7.28667	6.56	2.44	5.08667	5.4375	7.30333	4.63	5.44	8.01	6.33	-0.161124	0.625537	0.999998	no	0.886623	1	1	no	0.450049	0.457108	0.999799	no	0.429684	0.747182	0.978474	no	0.879559	0.770458	0.967166	no	-0.0929585	0.91178	0.982529	no	0.122931	0.897417	0.999977	no	1.05522	0.000212678	0.0358992	yes	0.504063	0.405652	0.823827	no
TRINITY_DN43412_c0_g1	Glys45	Glycogen Synthase	3.36667	2.98667	5.82	5.09	6.68	2.06	7.07	4.55333	8.8	5.76333	-0.176659	0.499172	0.999998	no	0.176935	0.648525	0.999806	no	-1.22822	0.000215712	0.00923385	yes	-0.674879	0.168697	0.592642	no	-0.128739	0.634081	0.954258	no	-0.299991	0.502219	0.943319	no	0.194528	0.69358	0.999977	no	0.144816	0.753124	0.999966	no	-0.353663	0.421111	0.833363	no
TRINITY_DN47750_c0_g1	Glys46	Glycogen Synthase	4.33333	4.73667	7.02333	3.96	6.1975	4.40333	8.22	4.35333	8.565	4.21333	-0.152168	0.438424	0.999998	no	-0.277589	0.51259	0.999806	no	0.255085	0.445351	0.999799	no	0.00506352	0.991951	0.999597	no	-1.17664	0.000422842	0.0255481	yes	-1.01558	0.034423	0.456942	no	-0.269043	0.511142	0.999977	no	0.335238	0.376441	0.999966	no	-0.41762	0.132979	0.539063	no
TRINITY_DN488_c0_g1	Glys47	Glycogen Synthase	23.89	22.2333	22.5167	30.5333	23.9325	27.88	24.0767	23.57	32.71	25.1567	-0.0868536	0.568635	0.999998	no	0.0822655	0.703955	0.999806	no	-0.205113	0.423673	0.999799	no	0.258404	0.358204	0.79862	no	0.535095	0.00167256	0.066792	no	-0.0785767	0.707458	0.94477	no	-0.0352095	0.866721	0.999977	no	1.05997	3.32e-05	0.00994168	yes	0.266269	0.174521	0.604782	no
TRINITY_DN4998_c0_g1	Glys48	Glycogen Synthase	2.94667	2.67667	5.47333	3.19	5.815	2.97667	6.02333	3.24	6.905	3.45333	-0.181177	0.362641	0.999998	no	0.10236	0.832734	0.999806	no	-0.207659	0.555976	0.999799	no	-1.18275	0.00111603	0.0276656	yes	-0.670561	0.0222409	0.309098	no	-0.777792	0.156594	0.843847	no	-0.0465414	0.926428	0.999977	no	0.0921595	0.84027	0.999966	no	-0.645094	0.0961331	0.483785	no
TRINITY_DN51_c0_g2	Glys49	Glycogen Synthase	34.53	33.35	16.4667	13.3533	13.2625	22.96	18.0733	12.0667	25.905	11.09	-0.0475375	0.813534	0.999998	no	-0.297773	0.290852	0.999806	no	0.738791	0.00682286	0.142338	no	0.832501	0.00463127	0.0746101	no	-0.204961	0.445504	0.912263	no	-0.964344	0.0113333	0.248166	no	-0.269123	0.39113	0.999977	no	1.05522	0.000212678	0.0358992	yes	-0.311993	0.119515	0.516176	no
TRINITY_DN516_c0_g1	Glys50	Glycogen Synthase	19.0967	17.17	9.76333	8.62333	9.595	12.6967	8.78667	7.48	10.905	9.23333	-0.157946	0.480639	0.999998	no	-0.0180163	0.934952	0.999806	no	0.50672	0.0439879	0.486433	no	0.426531	0.133304	0.533263	no	-0.103959	0.513109	0.935036	no	0.0400587	0.923576	0.983962	no	0.180886	0.662656	0.999977	no	1.11472	0.000179014	0.0317979	yes	0.0183863	0.936383	0.989484	no
TRINITY_DN5495_c0_g1	Glys51	Glycogen Synthase	4.46667	4.65333	7.63	16.3333	7.5975	8.83	6.00667	7.23333	7.935	6.26333	0.125665	0.654462	0.999998	no	-0.176471	0.526574	0.999806	no	-1.24953	0.00159984	0.0479555	yes	-0.579656	0.0834581	0.424528	no	-0.388646	0.0963066	0.576372	no	-0.485213	0.206173	0.918308	no	0.024909	0.942036	0.999977	no	0.133826	0.754991	0.999966	no	-0.386536	0.277777	0.728945	no
TRINITY_DN5659_c0_g2	Glys52	Glycogen Synthase	6.03	6.29667	7.59333	5.48333	7.3825	5.62667	7.59333	5.49	9.795	5.65333	0.0542579	0.782602	0.999998	no	-0.0642824	0.788477	0.999806	no	-0.0484633	0.865732	0.999799	no	-0.354171	0.217156	0.66046	no	-0.381318	0.0680821	0.503323	no	-1.02377	8.42081e-05	0.00726043	yes	-0.0892023	0.838802	0.999977	no	1.05522	0.000212678	0.0358992	yes	-0.2335	0.381095	0.811202	no
TRINITY_DN6076_c0_g1	Glys53	Glycogen Synthase	7.27333	7.39	4.68667	5.40333	4.9	10.26	4.65333	3.77333	3.78	3.55	0.0230834	0.902076	0.999998	no	0.040596	0.835427	0.999806	no	1.00518	0.00143398	0.0437665	yes	0.609767	0.0166087	0.170926	no	0.271957	0.194003	0.729114	no	0.195389	0.524948	0.943319	no	-0.227382	0.303116	0.999977	no	-0.446559	0.194633	0.999966	no	-0.0332754	0.882029	0.980253	no
TRINITY_DN6684_c0_g1	Glys54	Glycogen Synthase	31.8167	31.18	20.0533	26.4767	21.5325	28.9833	20.4933	11.04	21.665	22.3633	0.0199743	0.891419	0.999998	no	0.0748869	0.55313	0.999806	no	0.0427987	0.854347	0.999799	no	0.324087	0.0612654	0.364149	no	0.348817	0.0150756	0.251333	no	0.130529	0.632233	0.943319	no	0.0905622	0.590656	0.999977	no	0.0429525	0.870475	0.999966	no	-1.67623	0.000114483	0.013832	yes
TRINITY_DN6752_c0_g1	Glys55	Glycogen Synthase	36.7567	36.1633	9.69667	28.4167	25.685	35.5567	21.1067	27.9333	31.365	35.96	-0.00495089	0.987097	0.999998	no	1.53541	0.000189586	0.0258564	yes	0.262955	0.664512	0.999799	no	0.473313	0.755728	0.980005	no	1.67365	0.000813689	0.0404254	yes	0.464606	0.574573	0.943319	no	0.266768	0.76273	0.999977	no	0.504697	0.329464	0.999966	no	0.684003	0.201344	0.643902	no
TRINITY_DN6873_c0_g1	Glys56	Glycogen Synthase	8.30667	8.66	8.50333	8.89667	10.0825	9.96	9.46667	7.31	16.04	8.45333	0.0532693	0.75466	0.999998	no	0.221918	0.26801	0.999806	no	0.11007	0.651124	0.999799	no	0.035222	0.891457	0.997336	no	0.141726	0.408238	0.894466	no	-1.01343	2.2977e-05	0.00264144	yes	0.0779893	0.671796	0.999977	no	0.0908484	0.729613	0.999966	no	-0.0921145	0.408036	0.825451	no
TRINITY_DN6896_c0_g1	Glys57	Glycogen Synthase	14.5833	12.7133	7.43333	11.0033	10.2675	8.90333	7.6	9.09	16.99	11.0333	-0.329892	0.118131	0.999998	no	0.45556	0.291472	0.999806	no	-0.375838	0.220841	0.930383	no	-0.23651	0.654931	0.952323	no	0.572446	0.00591054	0.148072	no	-0.363044	0.279569	0.943319	no	0.225202	0.454201	0.999977	no	1.11472	0.000179014	0.0317979	yes	0.522132	0.0554651	0.466702	no
TRINITY_DN6933_c0_g1	Glys58	Glycogen Synthase	13.53	13.0833	11.1767	13.2033	11.75	22.46	11.7367	11.0967	15.87	12.6567	-0.0523969	0.758059	0.999998	no	0.0677618	0.783957	0.999806	no	1.00518	0.00143398	0.0437665	yes	0.434031	0.112475	0.491255	no	0.327128	0.142199	0.657796	no	-0.0536305	0.828878	0.966187	no	0.0520707	0.783131	0.999977	no	0.300283	0.323194	0.999966	no	0.18482	0.334153	0.776968	no
TRINITY_DN7566_c0_g1	Glys59	Glycogen Synthase	7.66	7.04667	5.54	9.14	10.155	7.53333	7.79	7.98	11.765	8.09333	-0.104423	0.528072	0.999998	no	1.05146	1.51e-06	0.000525562	yes	-1.17421	0.000797198	0.0270048	yes	-0.419834	0.131962	0.530024	no	0.147394	0.490603	0.927708	no	-0.251163	0.464984	0.943319	no	-0.130571	0.708547	0.999977	no	0.435604	0.217068	0.999966	no	0.307955	0.298468	0.747088	no
TRINITY_DN7657_c0_g3	Glys60	Glycogen Synthase	8.56	8.28	10.73	14.6467	19.1375	10.8333	16.7133	12.38	19.485	15.32	-0.0538222	0.806222	0.999998	no	1.08471	9.69e-05	0.0151957	yes	-0.494574	0.104369	0.733489	no	-0.779609	0.0243331	0.216492	no	0.275552	0.243688	0.77849	no	-0.0549851	0.864725	0.97259	no	0.164111	0.629492	0.999977	no	0.0808192	0.812327	0.999966	no	-0.146092	0.608436	0.910059	no
TRINITY_DN7819_c0_g1	Glys61	Glycogen Synthase	9.53667	9.58333	10.7067	21.5767	11.7825	12.86	8.78	7.32	12.68	11.3567	0.00466632	0.977432	0.999998	no	0.0772248	0.796491	0.999806	no	-0.137395	0.612254	0.999799	no	0.163922	0.600806	0.931104	no	0.367826	0.1856	0.718062	no	0.129946	0.667738	0.943566	no	0.51966	0.028977	0.999977	no	0.413548	0.131487	0.999966	no	0.0118996	0.931589	0.988827	no
TRINITY_DN8135_c0_g1	Glys62	Glycogen Synthase	10.67	10.2467	9.18	9.83333	10.575	9.13	10.3	7.01667	14.115	7.74	0.0150807	0.921468	0.999998	no	0.110154	0.490631	0.999806	no	0.036087	0.887714	0.999799	no	-0.0537121	0.797064	0.987866	no	0.00843059	0.960785	0.993183	no	-1.1084	0.00070733	0.038145	yes	0.0780942	0.765698	0.999977	no	0.0696214	0.808281	0.999966	no	-0.217825	0.235164	0.685492	no
TRINITY_DN8330_c0_g1	Glys63	Glycogen Synthase	12.4467	13.5367	6.92333	14.3667	15.08	15.7933	14.08	12.0033	17.455	12.92	0.143812	0.415423	0.999998	no	1.22523	4.79e-06	0.00135867	yes	0.0620697	0.806006	0.999799	no	0.0634363	0.831915	0.991525	no	0.264833	0.127434	0.633753	no	-0.199162	0.415206	0.943319	no	0.0168447	0.910668	0.999977	no	0.287705	0.317598	0.999966	no	0.0606931	0.70189	0.938214	no
TRINITY_DN8429_c0_g1	Glys64	Glycogen Synthase	5.15667	4.91333	5.76	8.05667	11.9025	5.67667	10.54	7.03333	11.62	8.74333	-0.0780312	0.710352	0.999998	no	1.03117	3.62e-08	2.44e-05	yes	-0.559215	0.0608962	0.573293	no	-1.88084	0.00248688	0.0494061	yes	-0.0374354	0.866207	0.979896	no	-0.103199	0.799436	0.959793	no	0.164091	0.648553	0.999977	no	-0.0258591	0.949403	0.999966	no	-0.298624	0.365043	0.799209	no
TRINITY_DN8463_c0_g1	Glys65	Glycogen Synthase	4.35667	5	5.75333	6.18667	6.0125	3.59333	6.44333	5.32333	5.69	5.05	0.166592	0.407258	0.999998	no	0.0524057	0.758308	0.999806	no	-1.46561	7.94e-05	0.0129316	yes	-0.0632392	0.767632	0.982632	no	0.147793	0.419748	0.900914	no	0.072475	0.81672	0.96372	no	-0.244856	0.275454	0.999977	no	-0.269021	0.426585	0.999966	no	0.0400149	0.854061	0.976127	no
TRINITY_DN847_c0_g1	Glys66	Glycogen Synthase	4.15	4.60333	4.31667	4.03	3.6975	2.05667	3.8	3.63667	5.635	3.4	0.117243	0.534138	0.999998	no	-0.209149	0.324692	0.999806	no	-1.54487	6.27e-05	0.0108865	yes	0.290264	0.237499	0.68569	no	-0.0308362	0.906314	0.986322	no	-0.454911	0.132294	0.797927	no	-0.208612	0.336503	0.999977	no	1.05522	0.000212678	0.0358992	yes	0.261686	0.262662	0.716526	no
TRINITY_DN8563_c0_g1	Glys67	Glycogen Synthase	36.6567	36.25	31.18	31.9533	33.715	27.2333	41.1267	27.5333	102.135	36.96	-0.0214743	0.898121	0.999998	no	0.117743	0.778047	0.999806	no	-0.303948	0.360216	0.999799	no	-0.242082	0.624926	0.941448	no	0.172464	0.571912	0.949051	no	-1.75063	7.30362e-06	0.00106732	yes	0.271582	0.422983	0.999977	no	1.19786	1.02255e-05	0.00390514	yes	-0.276488	0.124532	0.523327	no
TRINITY_DN86_c0_g2	Glys68	Glycogen Synthase	2.43333	2.20667	4.61	2.63333	5.0375	2.20333	4.24667	2.63	5.015	2.93	-0.14202	0.62751	0.999998	no	0.120541	0.804358	0.999806	no	-0.308897	0.407473	0.999799	no	-1.88084	0.00248688	0.0494061	yes	-0.755752	0.0159089	0.258232	no	-0.499725	0.245375	0.943319	no	0.0035816	0.994954	0.999977	no	0.0694244	0.894786	0.999966	no	-0.437493	0.439234	0.842575	no
TRINITY_DN9583_c0_g1	Glys69	Glycogen Synthase	3.92333	2.92333	5.19333	3.95667	5.8025	3.01333	5.48333	3.33	7.735	4.33333	-0.0598056	0.808635	0.999998	no	0.112719	0.798621	0.999806	no	-0.585717	0.103257	0.731159	no	-1.07509	1.39098e-06	0.000132621	yes	-0.195981	0.517364	0.935533	no	-0.475288	0.263272	0.943319	no	0.0501461	0.915624	0.999977	no	0.144682	0.761497	0.999966	no	-0.385546	0.402855	0.822295	no
TRINITY_DN9586_c0_g1	Glys70	Glycogen Synthase	25.62	25.6567	31.28	29.5067	26.385	29.7933	18.5933	20.9267	16.915	16.3733	0.00269156	0.987314	0.999998	no	-0.25156	0.332041	0.999806	no	-0.0680806	0.831011	0.999799	no	0.188896	0.575525	0.919933	no	0.00630271	0.97994	0.996353	no	0.23288	0.243972	0.943319	no	-0.500741	0.0194834	0.999977	no	-0.2669	0.327659	0.999966	no	0.457598	0.017408	0.321325	no
TRINITY_DN9839_c0_g1	Glys71	Glycogen Synthase	7.45	7.02333	5.99333	2.81333	5.63	5.08667	5.44667	4.52333	7.735	5.52	-0.0948481	0.620711	0.999998	no	-0.311096	0.0343961	0.636904	no	1.1039	6.52e-05	0.00331804	yes	0.0998475	0.660663	0.955133	no	-0.429063	0.0317505	0.364763	no	-0.182883	0.58993	0.943319	no	0.103749	0.733907	0.999977	no	0.335584	0.265227	0.999966	no	0.0372776	0.856391	0.976593	no
TRINITY_DN99887_c0_g1	Glys72	Glycogen Synthase	12.9367	12.5633	4.23667	12.11	12.065	11.4	9.23667	10.3933	10.405	14.8367	-0.0524972	0.878174	0.999998	no	1.61786	0.000230353	0.0300516	yes	-0.152024	0.809776	0.999799	no	-0.0784135	0.944856	0.999597	no	1.33084	0.583491	0.951663	no	0.747005	0.387134	0.943319	no	0.390461	0.665659	0.999977	no	0.137676	0.80393	0.999966	no	0.475521	0.398277	0.820452	no
TRINITY_DN7213_c0_g1	PEPCK	Phosphoenolpyruvate Carboxykinase	28.83	30.8967	36.7667	30.4967	38.44	56.53	82.15	50.1267	108.68	78.1467	0.0805944	0.81048	0.999998	no	0.137809	0.827153	0.999806	no	0.841571	0.0980782	0.716181	no	1.08257	0.00129118	0.0307395	yes	-0.138921	0.784	0.967439	no	-0.228163	0.626612	0.943319	no	0.548918	0.336397	0.999977	no	0.324236	0.28327	0.999966	no	-0.469258	0.185093	0.622112	no
TRINITY_DN15245_c0_g1	TPS1	Trehalose-6-Phosphate Synthase	10.8533	11.4033	11.61	11.82	9.805	17.09	11.0333	8.49667	9.905	10.9433	0.0638128	0.817653	0.999998	no	-0.285128	0.222883	0.999806	no	1.22048	0.00111211	0.0354677	yes	1.13132	0.00224188	0.0457641	yes	0.0768987	0.655412	0.955849	no	0.455949	0.275967	0.943319	no	0.243678	0.543489	0.999977	no	-0.342822	0.319969	0.999966	no	-0.139311	0.601988	0.90798	no
Gene id	Gene name	Gene description	Average TPM value at each group										NO-Ctrl-0d vs NP-Ctrl-0d				NO-Ctrl-2d vs NP-Ctrl-2d				NO-Bb-2d vs NP-Bb-2d				NO-Bb-2d vs NO-Ctrl-2d				NP-Bb-2d vs NP-Ctrl-2d				NO-Ctrl-6d vs NP-Ctrl-6d				NO-Bb-6d vs NP-Bb-6d				NO-Bb-6d vs NO-Ctrl-6d				NP-Bb-6d vs NP-Ctrl-6d
Carbohydrate Catabolism			NP_Ctrl_0d	NO_Ctrl_0d	NP_Ctrl_2d	NP_Bb_2d	NO_Ctrl_2d	NO_Bb_2d	NP_Ctrl_6d	NP_Bb_6d	NO_Ctrl_6d	NO_Bb_6d	log2fc	pvalue	padjust	significant	log2fc	pvalue	padjust	significant	log2fc	pvalue	padjust	significant	log2fc	pvalue	padjust	significant	log2fc	pvalue	padjust	significant	log2fc	pvalue	padjust	significant	log2fc	pvalue	padjust	significant	log2fc	pvalue	padjust	significant	log2fc	pvalue	padjust	significant
TRINITY_DN12431_c1_g1	GAPDH1	Glyceraldehyde-3-Phosphate Dehydrogenase	1202.38	1141.67	732.067	1127.57	682.35	1289.61	602.497	769.93	722.54	605.05	-0.0725674	0.677269	0.999998	no	-0.0946378	0.644406	0.999806	no	1.20107	0.000202936	0.0153351	yes	1.11038	0.000330675	0.0108149	yes	0.701039	0.0137631	0.241029	no	0.00237006	0.990778	0.998627	no	-0.493623	0.0135386	0.999977	no	0.132218	0.600702	0.999966	no	0.61979	0.000549326	0.0438072	no
TRINITY_DN8776_c0_g1	GAPDH2	Glyceraldehyde-3-Phosphate Dehydrogenase	16.6533	17.37	5.91	17.2133	15.0525	15.7433	12.0933	14.1333	13.44	18.9933	0.0558919	0.86069	0.999998	no	1.66109	2.71711e-14	4.5809e-11	yes	-0.182936	0.783045	0.999799	no	0.0767187	0.957469	0.999597	no	1.67365	0.000813689	0.0404254	yes	0.736868	0.377355	0.943319	no	0.307371	0.740331	0.999977	no	0.113188	0.832436	0.999966	no	0.523214	0.375749	0.807767	no
TRINITY_DN11463_c0_g1	GP	Glycogen Phosphorylase	69.1233	68.0767	43.7667	57.5233	34.935	86.0333	41.83	44.2767	55.44	34.9367	-0.0258783	0.875667	0.999998	no	-0.312227	0.245166	0.999806	no	0.477282	0.187584	0.893177	no	1.32564	2.72359e-05	0.00146178	yes	0.541835	0.1081	0.599385	no	-0.385689	0.282369	0.943319	no	-0.489032	0.0886445	0.999977	no	0.268095	0.356708	0.999966	no	0.361578	0.0287851	0.387817	no
TRINITY_DN12464_c1_g1	PFK	Phosphofructokinase	6.76	7.96	6.24	12.6133	5.695	10.8967	4.77333	6.25667	6.43	6.26	5.32888	0.0109218	0.999998	no	0	1	1	no	3.38448	0.30981	1	no	1.08653	0.000313732	0.0103352	yes	0	1	1	no	1.55006	0.585294	0.943319	no	-1.96367	1	1	no	6.55739	0.0141714	0.501339	no	10.0479	1	1	no
TRINITY_DN5424_c0_g1	PGK1	Phosphoglycerate Kinase	165.19	178.377	137.443	178.637	117.225	191.15	97.9833	95.0433	98.275	82.5533	0.0350039	0.85518	0.999998	no	-0.343338	0.145477	0.999806	no	1.03864	0.00096385	0.031564	yes	0.810662	0.00837474	0.109736	no	0.223155	0.265011	0.798087	no	-0.0706747	0.741191	0.948289	no	-0.324433	0.0348084	0.999977	no	-0.0782826	0.765922	0.999966	no	0.166278	0.240269	0.691404	no
TRINITY_DN8656_c0_g1	PGK2	Phosphoglycerate Kinase	2.38	2.55	0.95	2.19667	2.5375	2.49667	2.01667	2.04	2.51	2.55333	0.0978417	0.821083	0.999998	no	1.1437	0.718927	0.999806	no	0.144285	0.846484	0.999799	no	-0.00645728	0.995987	0.999597	no	1.16263	0.00020391	0.0153426	yes	0.268791	0.759699	0.95063	no	0.207725	0.838557	0.999977	no	0.285952	0.688941	0.999966	no	0.330258	0.693332	0.93597	no
TRINITY_DN11682_c0_g2	PGM1	Phosphoglucomutase	5.54333	6.49	7.33667	6.92333	6.795	7.63667	6.32333	5.33333	5.43	5.71667	0.237444	0.196497	0.999998	no	-0.108729	0.634479	0.999806	no	0.102426	0.748212	0.999799	no	0.198377	0.516336	0.893617	no	-0.0171277	0.937815	0.989261	no	0.331577	0.323435	0.943319	no	-0.0505007	0.842373	0.999977	no	-0.351598	0.267721	0.999966	no	0.0221018	0.901574	0.984012	no
TRINITY_DN11781_c0_g1	PGM2	Phosphoglucomutase	3.25	3.95667	1.07667	3.12667	3.4875	3.41667	2.52667	3.15	2.85	4.1	0.274977	0.477176	0.999998	no	1.42216	0.579708	0.999806	no	0.0600501	0.919272	0.999799	no	-0.00786962	0.994087	0.999597	no	1.20107	0.000202936	0.0153351	yes	0.767069	0.371064	0.943319	no	0.24791	0.775941	0.999977	no	0.140378	0.816278	0.999966	no	0.641295	0.282712	0.733164	no
TRINITY_DN42739_c0_g1	PGM3	Phosphoglucomutase	2.96333	3.72333	1.08333	2.22	2.3025	3.45667	1.65333	1.68667	3.765	2.69667	0.32366	0.301711	0.999998	no	0.835368	0.79843	0.999806	no	0.60697	0.385831	0.999799	no	0.592512	0.649209	0.949457	no	0.83238	0.780176	0.967346	no	-0.236415	0.744984	0.948541	no	0.581273	0.485681	0.999977	no	1.19786	1.02255e-05	0.00390514	yes	0.286377	0.651704	0.925103	no
TRINITY_DN5858_c0_g1	PGM4	Phosphoglucomutase	29.3867	28.77	23.4867	26.1567	21.755	30.4567	28.8833	18.3067	41.77	18.9167	-0.127429	0.490047	0.999998	no	-0.0674425	0.804187	0.999806	no	0.22439	0.348947	0.999799	no	0.566285	0.0511697	0.330073	no	0.262785	0.257131	0.790711	no	-1.01343	2.2977e-05	0.00264144	yes	-0.113279	0.674138	0.999977	no	0.415434	0.140244	0.999966	no	-0.320976	0.0133418	0.291774	no
TRINITY_DN31133_c0_g1	PK1	Pyruvate Kinase	195.637	208.347	110.163	135.35	92.0875	249.29	86.5733	76.1167	104.995	92.6533	0.0747165	0.684884	0.999998	no	-0.260773	0.349843	0.999806	no	1.16263	0.00020391	0.0153426	yes	1.44068	1.74478e-05	0.00103288	yes	0.375488	0.202615	0.738992	no	0.0352208	0.922279	0.98382	no	0.115713	0.695929	0.999977	no	0.169255	0.549127	0.999966	no	0.0782951	0.599804	0.906893	no
TRINITY_DN9098_c0_g1	PK2	Pyruvate Kinase	19.4267	19.2833	3.88667	12.93	12	18.06	10.0367	13.0833	15.925	15.3533	-0.03087	0.917457	0.999998	no	1.37236	0.587301	0.999806	no	0.429018	0.507473	0.999799	no	0.606879	0.607959	0.93445	no	1.4196	9.09345e-07	0.000223128	yes	0.200545	0.810387	0.961932	no	0.145931	0.870319	0.999977	no	0.63523	0.232362	0.999966	no	0.669219	0.222846	0.67067	no
TRINITY_DN96693_c1_g1	PK3	Pyruvate Kinase	138.543	151.783	94.0633	73.3233	80.705	135.683	73.3233	61.62	79.875	52.5767	0.180101	0.614141	0.999998	no	-0.116769	0.781568	0.999806	no	1.19007	0.00139878	0.0429068	yes	0.287412	0.532895	0.901675	no	-0.63592	0.121813	0.624326	no	-0.629818	0.324674	0.943319	no	-0.364447	0.46862	0.999977	no	0.0195406	0.96778	0.999966	no	-0.257517	0.477392	0.860996	no
TRINITY_DN2695_c0_g1	IDH1	Isocitrate Dehydrogenase	17.24	17.4367	10.9167	23.3067	22.36	24.2133	17.8867	14.33	23.025	14.07	0.109578	0.755892	0.999998	no	1.01686	2.57e-06	0.000818924	yes	-0.0345931	0.936685	0.999799	no	0.0881571	0.835241	0.991552	no	0.391798	0.146522	0.665174	no	-0.139837	0.599005	0.943319	no	-0.0738406	0.861294	0.999977	no	0.0736573	0.820366	0.999966	no	-0.00403207	0.990247	0.99885	no
TRINITY_DN4094_c0_g1	IDH2	Isocitrate Dehydrogenase	33.8833	37.4533	39.0933	53.6267	46.4475	75.91	56.9233	42.5967	77.64	45.18	0.141843	0.350678	0.999998	no	0.24859	0.391846	0.999806	no	1.03864	0.00096385	0.031564	yes	0.739436	0.0370573	0.275923	no	0.515705	0.0238006	0.318933	no	-0.511684	0.0365968	0.471656	no	-0.0364847	0.868135	0.999977	no	0.321245	0.276778	0.999966	no	-0.163766	0.400024	0.821106	no
TRINITY_DN1779_c0_g2	SDH1	Succinate Dehydrogenase	87.4033	86.87	64.16	72.3133	49.895	105.593	46.62	57.26	56.505	42.4667	-0.00955169	0.960179	0.999998	no	-0.35489	0.138064	0.999806	no	1.58371	0.000100401	0.00912433	yes	1.10946	0.000282359	0.00952312	yes	0.297999	0.326221	0.846894	no	-0.150879	0.61663	0.943319	no	-0.57357	0.00623993	0.880286	no	0.166674	0.532257	0.999966	no	0.577122	3.20549e-09	2.35832e-06	no
TRINITY_DN48517_c0_g1	SDH2	Succinate Dehydrogenase	5.54667	5.1	1.59	4.81	5.4925	5.03	4.03667	3.98667	4.51	6.20333	-0.133255	0.701754	0.999998	no	1.5153	0.578624	0.999806	no	0.0149418	0.982569	0.999799	no	-0.0955478	0.945406	0.999597	no	1.61691	2.76828e-07	7.8376e-05	yes	0.725988	0.399291	0.943319	no	0.533579	0.561615	0.999977	no	0.109732	0.832238	0.999966	no	0.284045	0.611143	0.910654	no
TRINITY_DN12292_c0_g1	MDH1	Malate Dehydrogenase	72.64	68.2433	69.98	74.19	49.2925	90.5033	30.6567	34.64	31.14	26.9967	-0.0853618	0.664673	0.999998	no	-0.4844	0.147284	0.999806	no	1.11293	0.000763991	0.0260825	yes	0.895492	0.0292559	0.2408	no	0.214434	0.491518	0.928053	no	0.0568911	0.819995	0.964468	no	-0.504198	0.00330167	0.748469	no	-0.0969903	0.705918	0.999966	no	0.452643	5.78968e-05	0.00822533	no
TRINITY_DN1915_c0_g1	MDH2	Malate Dehydrogenase	4.37333	4.43	1.33	3.34667	3.545	4.17333	3.19	2.82	4.07	4.21667	0.00864444	0.977193	0.999998	no	1.13837	0.743927	0.999806	no	0.27947	0.637537	0.999799	no	0.276249	0.844877	0.993043	no	1.62185	2.59867e-05	0.00334188	yes	0.315995	0.704911	0.94477	no	0.479204	0.604611	0.999977	no	0.305403	0.551202	0.999966	no	0.123788	0.829421	0.970111	no
TRINITY_DN20604_c0_g2	MDH3	Malate Dehydrogenase	7.74	7.70667	2.5	7.57333	6.4475	7.52667	4.89333	6.96	6.91	9.17667	-0.0116055	0.969569	0.999998	no	1.10725	0.738528	0.999806	no	-0.0902728	0.880236	0.999799	no	0.202607	0.878647	0.995354	no	1.58371	0.000100401	0.00912433	yes	0.645714	0.484412	0.943319	no	0.282523	0.770956	0.999977	no	0.446783	0.392148	0.999966	no	0.791123	0.164361	0.588023	no
TRINITY_DN21050_c0_g1	MDH4	Malate Dehydrogenase	2.62333	4.98	2.22	0.84	1.6525	3.82667	2.3	1.58333	4.62	0.883333	0.00553023	0.9849	0.999998	no	1.03643	0.766142	0.999806	no	0.120613	0.862835	0.999799	no	1.08029	0.000836357	0.0223083	yes	-1.03155	0.00101762	0.0469749	yes	0.286493	0.734914	0.947158	no	0.621637	0.501746	0.999977	no	0.264774	0.618642	0.999966	no	-0.0902839	0.875874	0.978852	no
TRINITY_DN7191_c0_g1	MDH5	Malate Dehydrogenase	3.10333	3.03667	1.24667	2.84	3.4525	2.94333	2.52333	2.13667	2.88	3.47667	-0.0366894	0.892996	0.999998	no	1.22819	4.77e-06	0.00135867	yes	0.00636663	0.992286	0.999799	no	-0.185063	0.896479	0.997626	no	1.01812	0.691133	0.958065	no	0.522634	0.547174	0.943319	no	0.597037	0.488276	0.999977	no	0.168517	0.77851	0.999966	no	0.0728215	0.896698	0.983075	no
TRINITY_DN19754_c0_g1	KGDH1	Ketoglutarate Dehydrogenase	6.50333	4.63667	2.53	5.72667	4.97	6.32667	5.25333	3.41667	3.555	5.44667	-0.159777	0.553115	0.999998	no	1.05146	1.51e-06	0.000525562	yes	0.0543632	0.935277	0.999799	no	0.143394	0.908325	0.998483	no	1.3348	0.574397	0.949737	no	0.669297	0.438268	0.943319	no	0.360929	0.702203	0.999977	no	0.127544	0.815885	0.999966	no	0.416755	0.490076	0.867786	no
TRINITY_DN22695_c0_g1	KGDH2	Ketoglutarate Dehydrogenase	2.46333	2.38	2.07667	3.79667	2.2675	5.39	2.24333	2.61667	3.79	2.83	-0.0552588	0.795824	0.999998	no	0.120969	0.591024	0.999806	no	0.47756	0.145251	0.827148	no	1.29115	1.5626e-06	0.000144807	yes	0.92953	0.000279972	0.0190826	no	-0.18284	0.671309	0.943566	no	-0.00768846	0.982341	0.999977	no	0.670805	0.153382	0.999966	no	0.483229	0.179651	0.613174	no
TRINITY_DN6028_c0_g1	KGDH3	Ketoglutarate Dehydrogenase	124.077	121.15	59.6933	74.2467	51.2625	106.463	54.5767	48.9967	74.52	41.6733	-0.0187481	0.915325	0.999998	no	-0.18172	0.42983	0.999806	no	1.05121	8e-06	0.000551291	yes	0.975889	0.00171207	0.0374756	no	0.470297	0.157575	0.679369	no	-0.527266	0.0757429	0.65877	no	-0.406008	0.19596	0.999977	no	0.275275	0.30647	0.999966	no	0.139899	0.518813	0.879185	no
TRINITY_DN5563_c0_g1	Scs1	Succinate-CoA Ligase	28.63	27.7	22.7367	23.7433	18.2025	32.53	14.2967	14.0167	13.89	13.83	0.0222846	0.916304	0.999998	no	-0.227989	0.407885	0.999806	no	0.311043	0.295507	0.989926	no	1.06583	1.98583e-05	0.00114151	yes	0.258039	0.234867	0.769137	no	0.122049	0.652985	0.943319	no	-0.249721	0.210769	0.999977	no	-0.171467	0.530514	0.999966	no	0.188866	0.189373	0.628426	no
TRINITY_DN6649_c0_g1	Scs2	Succinate-CoA Ligase	161.307	167.043	86.8	127.407	67.7375	167.463	39.1233	65.0633	42.825	48.55	0.0483942	0.783003	0.999998	no	-0.344836	0.36209	0.999806	no	1.67365	0.000813689	0.0404254	yes	1.34417	0.000480773	0.0144901	yes	0.668732	0.0536917	0.460109	no	0.437219	0.177444	0.878645	no	-0.562049	0.0290523	0.999977	no	0.0154449	0.954421	0.999966	no	1.00163	6.85169e-14	1.76431e-10	yes
TRINITY_DN69078_c0_g1	Scs3	Succinate-CoA Ligase	5.35333	5.33333	3.83667	2.93667	5.985	5.18667	5.15	4.2	5.775	5.71333	-0.0115093	0.957202	0.999998	no	0.548853	0.225857	0.999806	no	1.05121	8e-06	0.000551291	yes	-0.161664	0.73575	0.975043	no	0.380112	0.44621	0.912445	no	0.263573	0.600703	0.943319	no	0.327879	0.574179	0.999977	no	0.0769718	0.840311	0.999966	no	-0.00333506	0.993299	0.998851	no
Gene id	Gene name	Gene description	Average TPM value at each group										NO-Ctrl-0d vs NP-Ctrl-0d				NO-Ctrl-2d vs NP-Ctrl-2d				NO-Bb-2d vs NP-Bb-2d				NO-Bb-2d vs NO-Ctrl-2d				NP-Bb-2d vs NP-Ctrl-2d				NO-Ctrl-6d vs NP-Ctrl-6d				NO-Bb-6d vs NP-Bb-6d				NO-Bb-6d vs NO-Ctrl-6d				NP-Bb-6d vs NP-Ctrl-6d
Lipid Catabolism			NP_Ctrl_0d	NO_Ctrl_0d	NP_Ctrl_2d	NP_Bb_2d	NO_Ctrl_2d	NO_Bb_2d	NP_Ctrl_6d	NP_Bb_6d	NO_Ctrl_6d	NO_Bb_6d	log2fc	pvalue	padjust	significant	log2fc	pvalue	padjust	significant	log2fc	pvalue	padjust	significant	log2fc	pvalue	padjust	significant	log2fc	pvalue	padjust	significant	log2fc	pvalue	padjust	significant	log2fc	pvalue	padjust	significant	log2fc	pvalue	padjust	significant	log2fc	pvalue	padjust	significant
TRINITY_DN8867_c0_g1	ACC	Acetyl-CoA Carboxylase	1.41	1.83	2.65333	2.78667	2.1225	5.38	1.93333	2.22	1.38	2.16333	0.331418	0.151658	0.999998	no	-0.378909	0.345175	0.999806	no	0.917495	0.00680668	0.142098	no	1.06583	1.98583e-05	0.00114151	yes	0.0618917	0.825015	0.973186	no	0.927073	0.00823674	0.201039	no	-0.12519	0.807338	0.999977	no	-0.604183	0.222867	0.999966	no	0.43676	0.370488	0.804103	no
TRINITY_DN16267_c0_g1	FAS1a	Fatty Acid Synthase	3.12333	3.09	1.10667	0.633333	0.46	3.74667	1.59333	1.2	2.215	0.953333	-0.0151284	0.95418	0.999998	no	-1.2449	0.0186298	0.468789	no	2.5259	2.34235e-18	2.64781e-15	yes	3.07224	6.89586e-29	6.83777e-25	yes	-0.707037	0.192092	0.726155	no	-0.977889	0.361404	0.943319	no	-0.437271	0.723458	0.999977	no	0.327484	0.64085	0.999966	no	-0.224587	0.79194	0.960707	no
TRINITY_DN2561_c0_g3	FAS1b	Fatty Acid Synthase	32.0667	47.42	40.31	34.4533	26.0025	79.88	41.3267	21.76	28.705	22.65	0.56874	0.00831063	0.913024	no	-0.620787	0.0611639	0.808385	no	1.17826	6.92344e-05	0.00348122	yes	1.65418	2.62946e-05	0.00143062	yes	-0.139866	0.621007	0.954065	no	-0.054977	0.907565	0.981276	no	-0.0627091	0.903569	0.999977	no	-0.665141	0.14683	0.999966	no	-0.662499	0.126419	0.527514	no
TRINITY_DN29637_c0_g1	FAS1c	Fatty Acid Synthase	5	7.74333	3.02	2.07667	0.2425	6.01	0	0.826667	3.785	1.6	0.669457	0.559615	0.999998	no	-1.4788	0.000299215	0.0362922	yes	1.41383	0.415472	1	no	2.91478	4.07388e-05	0.00201726	yes	-0.765042	0.634623	1	no	-0.752734	0.732838	1	no	1.59502	7.81197e-07	0.00457281	yes	23.9134	3.30353e-08	3.83499e-05	yes	1.97006	0.625577	1	no
TRINITY_DN37075_c0_g1	FAS1d	Fatty Acid Synthase	5.12333	8.11333	0.993333	2.49333	1.745	1.82	0.91	1.43667	1.65	1.37667	0.826172	0.0722892	0.999998	no	0.701575	0.345634	0.999806	no	-0.491635	0.493102	0.999799	no	-0.114105	0.886415	0.996654	no	2.86128	0.000172659	0.0136664	yes	-0.388416	0.687015	0.94477	no	-0.304622	0.680731	0.999977	no	0.7424	0.491636	0.999966	no	0.646839	0.397557	0.820139	no
TRINITY_DN3827_c0_g1	FAS1e	Fatty Acid Synthase	4.78667	5.10333	2.74	4.64667	2.64	4.78	2.26	2.37	2.03	2.5	0.167086	0.54707	0.999998	no	-0.178588	0.386749	0.999806	no	-0.059174	0.85584	0.999799	no	0.803099	0.000498787	0.0148747	no	1.43765	0.000880036	0.0425649	yes	0.689513	0.0571991	0.582428	no	0.0249344	0.898083	0.999977	no	-0.270455	0.522384	0.999966	no	0.386958	0.116334	0.511648	no
TRINITY_DN4985_c0_g1	FAS1f	Fatty Acid Synthase	4.05667	3.26333	2.21333	3.02333	2.485	6.2	2.33667	2.47333	2.65	1.56667	-0.315938	0.161009	0.999998	no	0.164058	0.591713	0.999806	no	0.0221694	0.948569	0.999799	no	1.48392	0.000606967	0.0174703	yes	0.534371	0.0597876	0.478341	no	0.240449	0.589757	0.943319	no	-0.0964741	0.729373	0.999977	no	0.0161185	0.972466	0.999966	no	0.344372	0.290042	0.740243	no
TRINITY_DN5891_c0_g1	FAS1g	Fatty Acid Synthase	1.99667	2.15	0.983333	0.48	0.435	3.09333	1.15667	0.783333	1.45	0.87	0.104985	0.791085	0.999998	no	-1.15667	0.044602	0.712531	no	2.64385	1.89858e-16	1.48581e-13	yes	2.8795	9.31478e-16	9.2363e-13	yes	-0.924968	0.112828	0.608638	no	-1.1084	0.00070733	0.038145	yes	0.039279	0.973983	0.999977	no	0.158843	0.832968	0.999966	no	-0.374089	0.658638	0.927311	no
TRINITY_DN1197_c0_g1	Acsl1	Acyl-CoA Synthetase Long-Chain Family Member	31.0267	30.7533	9.73667	10.64	8.15	16.27	8.09	7.19667	9.315	5.86333	-0.0479992	0.800551	0.999998	no	-0.244967	0.40141	0.999806	no	0.52786	0.109151	0.747286	no	1.09172	0.000976467	0.0250191	yes	0.197812	0.496142	0.929991	no	-0.394092	0.432347	0.943319	no	-0.390929	0.356363	0.999977	no	0.0535898	0.874739	0.999966	no	0.0411776	0.843077	0.973624	no
TRINITY_DN2998_c0_g1	Acsl2	Acyl-CoA Synthetase Long-Chain Family Member	13.33	14.5133	4.49333	4.93333	4.725	6.33333	4.71667	3.04333	5.355	3.43667	0.19451	0.375798	0.999998	no	-0.248558	0.321019	0.999806	no	1.1136	0.00024575	0.0102327	yes	0.895433	0.00264632	0.0516032	no	-0.116075	0.638517	0.954258	no	-0.331406	0.486016	0.943319	no	-0.0123118	0.977609	0.999977	no	0.106597	0.754998	0.999966	no	-0.220948	0.389316	0.815233	no
TRINITY_DN4745_c0_g1	Acsl3	Acyl-CoA Synthetase Long-Chain Family Member	38.28	45.2833	22.03	48.0867	47.69	58.77	47.5867	33.0967	65.205	36.4067	0.236763	0.186418	0.999998	no	1.04046	0.000123292	0.0190702	yes	1.58334	8.83873e-07	0.00021809	yes	0.311807	0.148025	0.559308	no	0.235832	0.239519	0.774687	no	-0.509778	0.0412759	0.501796	no	-0.00667784	0.973097	0.999977	no	0.254924	0.345745	0.999966	no	-0.260266	0.0990413	0.485427	no
TRINITY_DN5625_c0_g1	Acsl4	Acyl-CoA Synthetase Long-Chain Family Member	39.7067	43.3333	98.57	106.423	96.4	124.57	22.45	30.7333	34.45	23.2267	0.0167158	0.945446	0.999998	no	-0.287475	0.556954	0.999806	no	1.08834	0.00161078	0.0481051	yes	1.09034	0.0695015	0.38755	no	0.534703	0.198508	0.733905	no	0.061495	0.849281	0.969657	no	-0.73002	0.0114566	0.999977	no	0.264421	0.46308	0.999966	no	1.03877	8.84404e-05	0.0114583	yes
TRINITY_DN6491_c0_g1	Acsl5	Acyl-CoA Synthetase Long-Chain Family Member	4.87333	4.98667	4.35667	7.25333	6.625	12.1667	7.63333	8.31333	7.57	9.66667	0.0324575	0.882143	0.999998	no	0.423628	0.554366	0.999806	no	0.272854	0.539447	0.999799	no	1.13132	0.00224188	0.0457641	yes	0.650369	0.352092	0.864403	no	0.613004	0.368509	0.943319	no	0.140799	0.829392	0.999977	no	-0.0606303	0.917039	0.999966	no	0.394198	0.442236	0.84423	no
TRINITY_DN8583_c0_g1	Acsl6	Acyl-CoA Synthetase Long-Chain Family Member	3.33667	3.65	12.4667	8.30667	11.05	5.6	11.7733	6.58333	11.635	6.87333	0.109596	0.693254	0.999998	no	-0.129985	0.772219	0.999806	no	-0.567386	0.229518	0.936913	no	-1.48466	0.000973228	0.0249684	yes	-0.459222	0.0995901	0.581902	no	-0.477195	0.425168	0.943319	no	-0.0557666	0.913751	0.999977	no	-0.122373	0.826206	0.999966	no	-0.546164	0.248727	0.700712	no
TRINITY_DN22623_c0_g1	Gpat4a	Glycerol-3-Phosphate Acyltransferase	11.2667	11.07	4.17333	9.43	8.2775	9.17667	7.01667	7.1	7.625	10.73	-0.0532133	0.830492	0.999998	no	0.745071	0.527884	0.999806	no	-1.57632	6.11368e-08	2.2316e-05	yes	0.171863	0.825847	0.991525	no	1.29549	4.27931e-10	2.82096e-07	yes	0.848796	0.24054	0.943319	no	0.468153	0.553798	0.999977	no	0.0447225	0.927857	0.999966	no	0.411222	0.421808	0.83394	no
TRINITY_DN3928_c0_g1	Gpat4a	Glycerol-3-Phosphate Acyltransferase	2.06333	2.48	4.01	2.68	3.44	2.18	3.73	2.11333	3.795	2.49	0.259682	0.308028	0.999998	no	-0.220895	0.568285	0.999806	no	-0.23568	0.453707	0.999799	no	-0.481833	0.300338	0.748437	no	-1.21019	6.9181e-05	0.00696017	yes	-0.31514	0.434967	0.943319	no	-0.0519234	0.903847	0.999977	no	-0.217963	0.597543	0.999966	no	-0.489593	0.198765	0.640234	no
TRINITY_DN5832_c0_g1	Gpat4a	Glycerol-3-Phosphate Acyltransferase	5.10667	5.27	5.55667	6.62333	5.975	8.79	5.57	4.41667	4.835	5.84333	0.15784	0.381241	0.999998	no	0.136064	0.502178	0.999806	no	0.267393	0.38126	0.999799	no	0.435275	0.104373	0.472452	no	0.287346	0.172497	0.699654	no	0.465693	0.248704	0.943319	no	0.159215	0.715618	0.999977	no	-0.280382	0.33511	0.999966	no	0.00981947	0.970162	0.996054	no
TRINITY_DN6234_c1_g1	Lipin	Lipin	30.7867	27.4367	21.21	15.07	17.1175	13.47	25.0567	12.45	69.985	16	-0.154404	0.487176	0.999998	no	-0.259143	0.595525	0.999806	no	-0.266345	0.588409	0.999799	no	-0.306082	0.568526	0.917836	no	-0.283857	0.573674	0.949675	no	-1.84119	0.000326937	0.0213549	yes	0.170933	0.708434	0.999977	no	1.29451	0.0071619	0.368989	no	-0.733837	0.0708167	0.466702	no
TRINITY_DN23893_c0_g1	mdy	Methylmalonyl-CoA Decarboxylase	9.87	12.8867	11.66	11.3367	13.39	11.2667	11.8633	6.82	10.86	8.25333	0.373083	0.0569981	0.999998	no	0.182866	0.254015	0.999806	no	-0.0706594	0.829288	0.999799	no	-0.220089	0.389968	0.822422	no	0.0208284	0.917447	0.987187	no	-0.0982546	0.762829	0.950799	no	0.152845	0.592343	0.999977	no	-0.279348	0.354794	0.999966	no	-0.540085	0.0106175	0.26652	no
Gene id	Gene name	Gene description	Average TPM value at each group										NO-Ctrl-0d vs NP-Ctrl-0d				NO-Ctrl-2d vs NP-Ctrl-2d				NO-Bb-2d vs NP-Bb-2d				NO-Bb-2d vs NO-Ctrl-2d				NP-Bb-2d vs NP-Ctrl-2d				NO-Ctrl-6d vs NP-Ctrl-6d				NO-Bb-6d vs NP-Bb-6d				NO-Bb-6d vs NO-Ctrl-6d				NP-Bb-6d vs NP-Ctrl-6d
Lipid Catabolism			NP_Ctrl_0d	NO_Ctrl_0d	NP_Ctrl_2d	NP_Bb_2d	NO_Ctrl_2d	NO_Bb_2d	NP_Ctrl_6d	NP_Bb_6d	NO_Ctrl_6d	NO_Bb_6d	log2fc	pvalue	padjust	significant	log2fc	pvalue	padjust	significant	log2fc	pvalue	padjust	significant	log2fc	pvalue	padjust	significant	log2fc	pvalue	padjust	significant	log2fc	pvalue	padjust	significant	log2fc	pvalue	padjust	significant	log2fc	pvalue	padjust	significant	log2fc	pvalue	padjust	significant
TRINITY_DN12553_c0_g1	HSL1	Hormone-Sensitive Lipase	13.9233	15.9233	25.5667	20.7167	17.47	13.0567	20.7833	12.9233	22.785	17.43	0.166813	0.519247	0.999998	no	-0.589197	0.0232578	0.527037	no	-1.02266	0.00115161	0.0364987	yes	-0.37483	0.193479	0.628327	no	-0.208181	0.429251	0.904806	no	-0.0769222	0.819645	0.964468	no	0.259181	0.414825	0.999977	no	-0.0268821	0.934497	0.999966	no	-0.371562	0.142782	0.551473	no
TRINITY_DN307_c0_g1	HSL2	Hormone-Sensitive Lipase	19.7733	16.0733	35.94	30.3067	15.13	22.1933	32.3967	19.9233	35.575	22.5233	-0.291313	0.338711	0.999998	no	-1.54487	6.27e-05	0.0108865	yes	-0.52164	0.171152	0.872077	no	0.228841	0.686061	0.962328	no	-0.13102	0.679758	0.957922	no	-0.372986	0.408395	0.943319	no	-0.00746165	0.984746	0.999977	no	-0.0224123	0.945765	0.999966	no	-0.396693	0.0867585	0.475218	no
TRINITY_DN47379_c0_g1	HSL3	Hormone-Sensitive Lipase	3.92333	4.40667	4.34333	0	3.32	1.48667	11.4433	4.66333	16.01	3.77667	0.207208	0.879822	0.999998	no	-0.355787	0.82491	0.999806	no	2.31734	3.71145e-05	0.00212528	yes	-1.56938	0.462617	0.864625	no	-4.67575	0.000655107	0.0348184	yes	-2.11359	0.0134368	0.271809	no	-0.404771	0.631119	0.999977	no	0.307055	0.726819	0.999966	no	-1.41085	0.135358	0.541373	no
TRINITY_DN10714_c0_g1	Lipase1a	Lipase	8.64667	9.36667	3.08333	0.74	1.06	5.78	4.43667	2.67333	6.705	2.03333	0.111195	0.599309	0.999998	no	-1.50416	0.00331324	0.181657	no	2.86784	9.35151e-12	2.33949e-09	yes	2.45901	4.48162e-11	1.66126e-08	yes	-1.92415	0.000709405	0.036775	yes	-1.51714	0.180992	0.885251	no	-0.544348	0.636349	0.999977	no	0.461126	0.492885	0.999966	no	-0.52062	0.476425	0.86053	no
TRINITY_DN10824_c0_g1	Lipase1b	Lipase	2.90667	4.79333	3.57667	2.51333	3.51	3.94333	5.11333	3.89667	7.965	3.77	0.739587	0.02565	0.999998	no	-0.0379992	0.945692	0.999806	no	0.564079	0.248633	0.951334	no	0.191566	0.772961	0.983442	no	-0.382259	0.396824	0.886785	no	-0.806774	0.225395	0.938583	no	-0.210245	0.729097	0.999977	no	1.05522	0.000212678	0.0358992	yes	-0.135267	0.747955	0.950252	no
TRINITY_DN13530_c0_g1	Lipase1c	Lipase	1.85	1.61333	1.52667	1.99333	1.5825	1.54667	1.85667	2.14667	1.07	2.11	-0.183353	0.618203	0.999998	no	-0.0537693	0.930759	0.999806	no	-0.46602	0.28707	0.983116	no	-0.0299827	0.947922	0.999597	no	0.379849	0.546734	0.942369	no	1.23299	0.00324791	0.109658	no	-0.138113	0.735145	0.999977	no	-0.885125	0.018179	0.540352	no	0.472952	0.0971096	0.485392	no
TRINITY_DN14178_c0_g1	Lipase1d	Lipase	1.04333	0.86	5.97333	20.2033	22.905	15.4067	33.78	30.66	38.565	42.2133	-0.274814	0.392389	0.999998	no	1.9706	0.000139387	0.020614	yes	-0.509195	0.475451	0.999799	no	-0.505465	0.605466	0.933228	no	2.04219	2.90379e-05	0.00360257	yes	0.261344	0.79859	0.959543	no	0.302281	0.756214	0.999977	no	0.164888	0.686657	0.999966	no	0.107248	0.710526	0.940216	no
TRINITY_DN27506_c0_g4	Lipase1e	Lipase	1.13	1.15667	3.44333	2.64333	5.8625	3.13333	5.91667	9.37667	7.715	9.33	-0.0113294	0.980323	0.999998	no	1.04647	1.03e-06	0.000393585	yes	0.13736	0.794108	0.999799	no	-0.851685	0.314583	0.761026	no	-0.421879	0.559089	0.945548	no	0.523494	0.559688	0.943319	no	-0.128257	0.880717	0.999977	no	0.344964	0.568647	0.999966	no	0.983288	0.0633566	0.466702	no
TRINITY_DN27692_c0_g4	Lipase1f	Lipase	133.637	166.153	137.06	206.543	138.635	185.093	133.713	140.833	175.68	172.783	0.314655	0.09868	0.999998	no	0.013954	0.940428	0.999806	no	-1.01343	2.2977e-05	0.00264144	yes	0.430669	0.0315533	0.252111	no	0.628727	0.0302197	0.357066	no	0.221253	0.600087	0.943319	no	0.140452	0.763474	0.999977	no	0.277751	0.374633	0.999966	no	0.351024	0.250135	0.702444	no
TRINITY_DN3550_c3_g1	Lipase1g	Lipase	34.6133	36.43	33.01	35.94	32.1225	32.3733	27.7733	24.8367	30.34	25.27	-0.0057421	0.974291	0.999998	no	-0.0661607	0.772221	0.999806	no	-0.2601	0.285912	0.981589	no	-0.150549	0.615163	0.938069	no	0.0392592	0.803292	0.970512	no	-0.0636976	0.849322	0.969657	no	-0.00552692	0.972892	0.999977	no	0.0224572	0.942905	0.999966	no	-0.0442973	0.733441	0.946731	no
TRINITY_DN64918_c0_g1	Lipase1h	Lipase	6.48333	11.48	17.4733	5.75	10.1975	9.23	17.6067	3.11	17.25	5.28333	0.82886	0.329398	0.999998	no	-0.865168	0.156653	0.999806	no	0.659376	0.154004	0.843803	no	-0.0557032	0.942685	0.999597	no	-1.57632	6.11368e-08	2.2316e-05	yes	-1.43799	0.0210723	0.354163	no	0.557464	0.402573	0.999977	no	-0.17013	0.540819	0.999966	no	-2.17734	6.14395e-11	7.44502e-08	yes
TRINITY_DN77051_c0_g2	Lipase1i	Lipase	46.8033	47.72	21.2567	62.29	39.395	36.72	28.0933	48.74	45.42	45.4667	0.0180455	0.935963	0.999998	no	0.869345	0.000134918	0.0201296	no	-0.826841	0.049347	0.516856	no	-0.0765598	0.810661	0.990054	no	1.58334	8.83873e-07	0.00021809	yes	0.272467	0.310971	0.943319	no	-0.234976	0.540955	0.999977	no	0.561706	0.0912615	0.999966	no	1.06075	0.000956632	0.0638788	no
TRINITY_DN9603_c1_g1	Lipase1j	Lipase	3.56	3.56333	2.71333	3.80333	2.89	4.93333	2.37333	2.25333	1.845	2.92667	0	1	1	no	0.410284	0.0456624	0.720491	no	0.311178	0.305585	0.997396	no	0.597961	0.00691952	0.0970813	no	0.688293	0.00564251	0.144423	no	0.768662	0.0545159	0.571363	no	0.109442	0.721539	0.999977	no	-1.72921	6.17e-05	0.0153156	yes	0.368758	0.180922	0.615255	no
TRINITY_DN11420_c0_g1	ACAD1	Acyl-CoA Dehydrogenase	10.5633	10.3867	6.48667	6.30333	6.6225	8.18667	5.58667	4.01	5.345	2.00333	-0.0254916	0.913057	0.999998	no	0.017608	0.948353	0.999806	no	0.329629	0.321784	0.999799	no	0.331371	0.366366	0.804874	no	0.0122024	0.953628	0.992244	no	-1.03218	0.000106679	0.00888682	yes	-0.14051	0.689948	0.999977	no	-0.229244	0.589654	0.999966	no	-0.216788	0.539833	0.887043	no
TRINITY_DN1396_c0_g3	ACAD2	Acyl-CoA Dehydrogenase	126.273	129.91	147.897	164.357	121.028	227.137	96.8833	119.457	119.455	92.57	0.0406827	0.85257	0.999998	no	-0.26304	0.422467	0.999806	no	1.1136	0.00024575	0.0102327	yes	0.913365	0.0246055	0.21789	no	0.308419	0.48147	0.925212	no	-0.126289	0.72973	0.946583	no	-0.519668	0.0622935	0.999977	no	0.20356	0.51103	0.999966	no	0.581676	0.00132946	0.0789249	no
TRINITY_DN3003_c0_g1	ACAD3	Acyl-CoA Dehydrogenase	1.20333	1.68	3.20667	2.63667	3.5775	3.26667	3.34333	2.84333	3.315	2.03333	0.145583	0.609969	0.999998	no	0.34391	0.202353	0.999806	no	0.0253447	0.935755	0.999799	no	-0.402401	0.23314	0.680929	no	-0.0861896	0.739296	0.962834	no	-0.126289	0.72973	0.946583	no	0.284869	0.277659	0.999977	no	-0.122991	0.725404	0.999966	no	-0.607184	0.0139736	0.296132	no
TRINITY_DN3746_c0_g1	ACAD4	Acyl-CoA Dehydrogenase	40	40.8067	62.29	57.3267	49.3575	74.9767	70.9033	52.27	117.25	55.7667	0.0814695	0.685664	0.999998	no	-0.347857	0.306066	0.999806	no	1.08834	0.00161078	0.0481051	yes	0.679728	0.112919	0.49249	no	-0.230239	0.31292	0.835039	no	-0.992187	0.00789624	0.1962	no	-0.0697844	0.822615	0.999977	no	0.68135	0.0394129	0.79064	no	-0.249357	0.261718	0.715898	no
TRINITY_DN4538_c0_g1	ACAD5	Acyl-CoA Dehydrogenase	6.38	7.43667	7.83	7.10333	6.4	8.70667	6.76	5.30333	9.92	5.55667	0.176282	0.393577	0.999998	no	-0.369052	0.180072	0.999806	no	0.258907	0.364896	0.999799	no	0.247323	0.442699	0.854188	no	-0.386384	0.0925347	0.568268	no	-0.674899	0.0964235	0.721044	no	-0.133134	0.721066	0.999977	no	1.05997	3.32e-05	0.00994168	yes	-0.0569355	0.854131	0.976127	no
TRINITY_DN52799_c0_g1	ACAD6	Acyl-CoA Dehydrogenase	6.82	6.58333	2.39667	4.14	2.0275	7.09333	1.84667	2.97667	2.795	3.63667	-0.0748213	0.789796	0.999998	no	-0.374791	0.565627	0.999806	no	0.677456	0.128426	0.794425	no	1.83561	0.000638716	0.0180824	yes	0.79689	0.204318	0.740833	no	0.636759	0.0530538	0.564206	no	0.199692	0.748992	0.999977	no	0.431042	0.256203	0.999966	no	0.852046	0.0952335	0.483785	no
TRINITY_DN6496_c0_g1	ACAD7	Acyl-CoA Dehydrogenase	4.42	3.57667	6.93333	8.58333	6.7225	15.4	8.31333	9.35667	11.025	10.3067	-0.331838	0.217847	0.999998	no	-0.0685691	0.766237	0.999806	no	0.787776	0.0060637	0.130607	no	1.20703	5.81176e-05	0.00268037	yes	0.354611	0.0980469	0.579011	no	0.125802	0.687547	0.94477	no	0.0120403	0.976551	0.999977	no	0.310376	0.324401	0.999966	no	0.410428	0.170368	0.597015	no
TRINITY_DN9038_c0_g1	ACAD8	Acyl-CoA Dehydrogenase	31.7833	30.96	37.11	42.3233	26.46	57.4	16.96	10.7567	13.245	14.6167	0.180629	0.370523	0.999998	no	-0.302796	0.449272	0.999806	no	0.435537	0.144492	0.825343	no	1.15522	2.32521e-07	2.93709e-05	yes	0.270967	0.235778	0.769975	no	0.201818	0.345597	0.943319	no	-0.0672398	0.62939	0.999977	no	-0.231289	0.40331	0.999966	no	0.0252969	0.862567	0.977372	no
TRINITY_DN2328_c1_g1	ACAD9	Acyl-CoA Dehydrogenase	3.33333	3.87333	4.62333	5.95	4.535	6.69	5.69333	3.77333	4.595	4.66	0.212347	0.30832	0.999998	no	-0.0467109	0.797807	0.999806	no	0.146517	0.671169	0.999799	no	0.605057	0.0205304	0.195413	no	0.403743	0.102462	0.590016	no	0.26918	0.452393	0.943319	no	0.195225	0.58495	0.999977	no	-1.41085	0.000193716	0.0338194	yes	-0.343706	0.151602	0.565848	no
TRINITY_DN13165_c0_g1	HADH1	Hydroxyacyl-CoA Dehydrogenase	45.4533	42.8867	68.5667	84.7967	59.9425	78.7467	27.7467	23.4	41.8	22.3233	0.148699	0.634863	0.999998	no	-0.0414799	0.895806	0.999806	no	1.43765	0.000880036	0.0425649	yes	0.434874	0.311269	0.758124	no	0.221127	0.334477	0.851854	no	-0.692636	0.0318154	0.440839	no	-0.328001	0.375047	0.999977	no	1.05997	3.32e-05	0.00994168	yes	-0.0809417	0.783986	0.959324	no
TRINITY_DN15738_c0_g1	HADH2	Hydroxyacyl-CoA Dehydrogenase	38.26	44.34	46.1133	51.9	41.3725	81.8833	25.9167	24.0467	33.525	24.1333	0.215045	0.41991	0.999998	no	-0.144853	0.669112	0.999806	no	0.57498	0.0540573	0.542547	no	1.09172	0.000976467	0.0250191	yes	0.223159	0.318905	0.839142	no	-0.24222	0.371736	0.943319	no	-0.120133	0.653262	0.999977	no	0.254956	0.3391	0.999966	no	0.120925	0.50511	0.873588	no
TRINITY_DN30562_c0_g1	HADH3	Hydroxyacyl-CoA Dehydrogenase	87.5267	95.46	82.22	110.203	73.7075	182.733	38.85	46.6633	39.165	40.0233	0.126233	0.610673	0.999998	no	-0.145567	0.696634	0.999806	no	0.633277	0.0819053	0.665263	no	1.23132	0.00077044	0.0209588	yes	0.533864	0.0809982	0.54033	no	0.292929	0.178023	0.879274	no	-0.362317	0.0231301	0.999977	no	-0.0989802	0.706345	0.999966	no	0.544156	2.54837e-05	0.00441146	no
TRINITY_DN9332_c0_g5	HADH4	Hydroxyacyl-CoA Dehydrogenase	88.3567	118.097	141.073	196.28	136.915	224.847	128.207	107.393	139.655	98.0033	0.416797	0.00946092	0.957618	no	-0.0707915	0.729404	0.999806	no	0.147335	0.68135	0.999799	no	1.04406	8.09823e-06	0.000552296	yes	0.475854	0.0421803	0.414732	no	-0.232154	0.461708	0.943319	no	-0.25564	0.240613	0.999977	no	-0.0237639	0.938172	0.999966	no	-0.00641432	0.971346	0.996248	no
Gene id	Gene name	Gene description	Average TPM value at each group										NO-Ctrl-0d vs NP-Ctrl-0d				NO-Ctrl-2d vs NP-Ctrl-2d				NO-Bb-2d vs NP-Bb-2d				NO-Bb-2d vs NO-Ctrl-2d				NP-Bb-2d vs NP-Ctrl-2d				NO-Ctrl-6d vs NP-Ctrl-6d				NO-Bb-6d vs NP-Bb-6d				NO-Bb-6d vs NO-Ctrl-6d				NP-Bb-6d vs NP-Ctrl-6d
Amino acid Amabolism			NP_Ctrl_0d	NO_Ctrl_0d	NP_Ctrl_2d	NP_Bb_2d	NO_Ctrl_2d	NO_Bb_2d	NP_Ctrl_6d	NP_Bb_6d	NO_Ctrl_6d	NO_Bb_6d	log2fc	pvalue	padjust	significant	log2fc	pvalue	padjust	significant	log2fc	pvalue	padjust	significant	log2fc	pvalue	padjust	significant	log2fc	pvalue	padjust	significant	log2fc	pvalue	padjust	significant	log2fc	pvalue	padjust	significant	log2fc	pvalue	padjust	significant	log2fc	pvalue	padjust	significant
TRINITY_DN1465_c17_g2	GCL1	Glutamate cysteine ligase	4.08667	4.13	3.84667	6.44	3.875	5.47	3.33333	4.28667	2.235	4.89667	0.22014	0.227077	0.999998	no	0.267115	0.0662222	0.829784	no	-0.157148	0.598678	0.999799	no	1.02503	5.89987e-09	1.27178e-06	yes	0.89523	2.44066e-05	0.00321781	no	0.734926	0.0222495	0.3654	no	-0.0993662	0.734441	0.999977	no	-0.160766	0.558625	0.999966	no	0.666467	0.000925831	0.0623272	no
TRINITY_DN11364_c0_g1	GCL2	Glutamate cysteine ligase	9.95667	9.76333	13.69	21.0533	16.9325	20.85	12.7067	12.46	10.795	14.89	-0.0330464	0.852454	0.999998	no	0.249769	0.263288	0.999806	no	-0.052426	0.84258	0.999799	no	0.322032	0.155072	0.57109	no	1.27546	0.00032725	0.0212241	yes	0.751504	0.026416	0.401161	no	0.135053	0.581984	0.999977	no	-0.369269	0.189648	0.999966	no	0.237568	0.0243578	0.362099	no
TRINITY_DN31761_c0_g1	GCL3	Glutamate cysteine ligase	13.6133	13.49	9.66667	22.43	15.63	20.5533	13.1267	9.84333	8.54	12.9567	-0.580771	0.215467	0.999998	no	0.671025	0.253237	0.999806	no	-1.57632	6.11368e-08	2.2316e-05	yes	0.271075	0.584393	0.924023	no	1.75537	2.87618e-05	0.00357837	yes	0.857526	0.189476	0.89901	no	0.43681	0.375205	0.999977	no	-0.910851	0.112913	0.999966	no	-0.502796	0.22974	0.677819	no
TRINITY_DN129010_c0_g2	GOGAT1a	Glutamate synthase	10.7333	11.1233	6.23333	9.72	5.7275	15.0567	4.81333	7.53333	5.925	8.14	0	1	1	no	0	1	1	no	0	1	1	no	1.46622	0.00159942	0.0357194	yes	0	1	1	no	1.37671	0.647973	1	no	-1.65321	0.630054	0.999977	no	3.70786	0.396561	1	no	6.71426	0.0664554	0.466702	no
TRINITY_DN28352_c0_g3	GOGAT1b	Glutamate synthase	10.3133	11.08	2.85333	8.26667	8.3525	10.9533	6.72333	7.97667	11.285	10.25	1.01687	0.664746	1	no	1.38049	8.69158e-06	0.0021871	yes	1.68958	0.585394	1	no	1.18547	0.650923	1	no	2.04163	0.000168289	0.0133684	yes	1.60157	0.719486	1	no	0.973498	0.699356	1	no	-1.51562	0.664172	1	no	-0.911768	0.640443	1	no
TRINITY_DN30274_c0_g1	GOGAT1c	Glutamate synthase	16.94	7.28	19.6367	10.2133	21.3867	7.97	8.79	8.04	6.22667	8.04667	-0.12478	0.436006	0.999998	no	0.353859	0.257145	0.999806	no	-0.172275	0.515768	0.999799	no	-1.90328	0.000370802	0.0117846	yes	0.55806	0.000106473	0.00955199	no	-0.951525	0.00229741	0.0861229	no	-0.260496	0.234277	0.999977	no	0.625636	0.054583	0.898517	no	-0.0763472	0.687291	0.934393	no
TRINITY_DN4240_c0_g2	GOGAT1d	Glutamate synthase	129.227	124.037	74.6933	125.52	67.8825	146.587	43.2967	68.7633	38.97	50.8833	-0.0380921	0.805572	0.999998	no	-0.226659	0.279373	0.999806	no	1.58334	8.83873e-07	0.00021809	yes	1.27029	0.000791236	0.0213343	yes	-0.0266776	0.910485	0.986447	no	-0.0986715	0.73609	0.947312	no	0.0913897	0.725252	0.999977	no	0.369969	0.233425	0.999966	no	0.166446	0.419357	0.832006	no
TRINITY_DN60323_c0_g2	GOGAT1e	Glutamate synthase	10.3133	11.08	2.85333	8.26667	8.3525	10.9533	6.72333	7.97667	11.285	10.25	0.0196686	0.936802	0.999998	no	-0.206449	0.401417	0.999806	no	0.304124	0.368559	0.999799	no	0.197048	0.492442	0.880181	no	2.04163	0.000168289	0.0133684	yes	-0.412872	0.275679	0.943319	no	-0.467994	0.100487	0.999977	no	0.0056035	0.988559	0.999966	no	0.0496508	0.850783	0.975714	no
TRINITY_DN5763_c0_g4	GOGAT1f	Glutamate synthase	8.81333	8.32333	2.72667	7.59	7.3925	7.59667	5.58667	6.64667	6.705	8.92	-0.0427163	0.787595	0.999998	no	0.0346161	0.887071	0.999806	no	-0.379797	0.199324	0.906191	no	0.355818	0.122306	0.512089	no	1.37521	7.35806e-06	0.00125963	yes	0.875472	5.51111e-06	0.0008373	no	-0.174316	0.443629	0.999977	no	-0.357487	0.192069	0.999966	no	0.682518	0.000876023	0.0601535	no
TRINITY_DN22859_c0_g2	GS2a	Glutamine synthetase	141.903	153.147	53.87	85.9233	48.3825	109.033	34.73	41.4767	38.105	38.0367	0	1	1	no	2.80555	0.452247	1	no	1.37521	7.35806e-06	0.00125963	yes	1.12766	4.51125e-06	0.000344096	yes	0	1	1	no	-3.77893	0.00964606	0.223721	no	-0.950021	0.591791	0.999977	no	-0.00579074	0.995803	0.999966	no	-2.85176	0.039978	0.454624	no
TRINITY_DN78654_c0_g1	GS2b	Glutamine synthetase	8.83667	6.15667	4.88	7.39667	2.8375	9.75333	4.50667	5.08	2.145	5.21333	3.53542	0.329482	1	no	0	1	1	no	0	1	1	no	1.15018	0.00156685	0.0351454	yes	0	1	1	no	1.12731	0.697412	0.94477	no	-1.51972	1	1	no	6.9422	0.00613052	0.338531	no	9.56631	1	1	no
TRINITY_DN40400_c0_g3	PAH1	phenylalanine hydroxylase	21.2067	22.1	17.7267	31.59	15.6475	39.5267	9.04333	16.9667	7.43	15.7133	0.341655	0.726439	0.999998	no	0.73995	0.518049	1	no	1.37521	7.35806e-06	0.00125963	yes	0.972231	0.342464	0.785289	no	0.523352	0.768333	1	no	-1.08611	0.40117	1	no	-0.0152071	0.986566	0.999977	no	1.22416	0.394569	1	no	0.121896	0.905289	0.984612	no
TRINITY_DN6546_c0_g1	PAH2	phenylalanine hydroxylase	280.033	329.41	22.6933	18.6633	16.9575	94.78	4.85	10.51	4.08	6.39	0.295781	0.235941	0.999998	no	-0.559276	0.380573	0.999806	no	2.49937	8.57246e-15	4.51104e-12	yes	2.72951	0.000309197	0.0101977	yes	-0.316643	0.311016	0.834297	no	0.762935	0.304984	0.943319	no	-0.704794	0.414426	0.999977	no	-0.264725	0.706469	0.999966	no	1.1912	0.101426	0.489847	no
TRINITY_DN8286_c1_g1	PAH3	phenylalanine hydroxylase	43.4933	37.7	9.15667	3.36333	3.3625	19.0733	11.31	8.32333	14.325	9.49333	-0.209552	0.29152	0.999998	no	0.000127491	0.019452	yes	down	2.32616	6.90637e-11	1.50564e-08	yes	2.47913	6.32538e-12	2.8368e-09	yes	-1.16743	2.6214e-06	0.000543564	yes	-0.378577	0.688311	0.94477	no	-0.00799644	0.993328	0.999977	no	0.222512	0.639771	0.999966	no	-0.159584	0.733658	0.946732	no
TRINITY_DN147297_c0_g1	SHMT1	serine hydroxymethyltransferase	65.07	43.96	4.55667	35.75	9.16	53.1	0.026667	0.373333	0.065	0.223333	3.27215	0.397049	1	no	1.05146	1.51189e-06	0.000525562	yes	0	1	1	no	2.48872	0.00154637	0.0348288	yes	0	1	1	no	3.48212	0.402485	0.943319	no	-2.17974	1	1	no	5.97221	0.0424709	1	no	25.4843	1	1	no
TRINITY_DN5357_c0_g1	SHMT2	serine hydroxymethyltransferase	3.74	2.83	1.99333	3.61	1.89333	2.29	2.9	3.9375	3.28667	2.57333	-0.409323	0.0876936	0.999998	no	-0.409343	0.150724	0.999806	no	0.376873	0.308807	0.998102	no	1.16589	0.00305158	0.0571189	no	1.14845	0.000180952	0.0140706	yes	-0.183872	0.735749	0.947163	no	-0.126314	0.826382	0.999977	no	0.390587	0.244026	0.999966	no	0.322121	0.321944	0.767636	no
Gene id	Gene name	Gene description	Average TPM value at each group										NO-Ctrl-0d vs NP-Ctrl-0d				NO-Ctrl-2d vs NP-Ctrl-2d				NO-Bb-2d vs NP-Bb-2d				NO-Bb-2d vs NO-Ctrl-2d				NP-Bb-2d vs NP-Ctrl-2d				NO-Ctrl-6d vs NP-Ctrl-6d				NO-Bb-6d vs NP-Bb-6d				NO-Bb-6d vs NO-Ctrl-6d				NP-Bb-6d vs NP-Ctrl-6d
Amino acid Amabolism			NP_Ctrl_0d		NP_Ctrl_2d	NP_Bb_2d	NO_Ctrl_2d	NO_Bb_2d	NP_Ctrl_6d	NP_Bb_6d	NO_Ctrl_6d	NO_Bb_6d	log2fc	pvalue	padjust	significant	log2fc	pvalue	padjust	significant	log2fc	pvalue	padjust	significant	log2fc	pvalue	padjust	significant	log2fc	pvalue	padjust	significant	log2fc	pvalue	padjust	significant	log2fc	pvalue	padjust	significant	log2fc	pvalue	padjust	significant	log2fc	pvalue	padjust	significant
TRINITY_DN3630_c0_g1	AASS	aminoadipic semialdehyde synthase	4.32333	6.97	7.16667	7.55333	5.87	15.96	8.73333	7.61	8.23	7.59333	0.439121	0.0189109	0.999998	no	-0.373765	0.254063	0.999806	no	1.14669	0.000748703	0.0256466	yes	1.62715	5.08736e-05	0.00243402	yes	0.10707	0.7084	0.960148	no	0.152138	0.688691	0.94477	no	-0.145952	0.783838	0.999977	no	-0.0667485	0.871112	0.999966	no	0.217051	0.609546	0.910413	no
TRINITY_DN1213_c0_g1	ALDH1	aldehyde dehydrogenase	5.57	6.05667	9.48	10.79	6.77	25.7133	8.63333	6.29667	8.7	8.37667	0.146891	0.503538	0.999998	no	-0.688031	0.0270065	0.565045	no	1.3499	0.00057902	0.0206693	yes	2.2047	1.58621e-10	5.0331e-08	yes	0.170229	0.636361	0.954258	no	0.193928	0.727998	0.94643	no	0.494375	0.413802	0.999977	no	0.0714425	0.864146	0.999966	no	-0.242186	0.549877	0.890618	no
TRINITY_DN632_c0_g1	ALDH2	aldehyde dehydrogenase	53.9633	63.6933	28.3467	20.0433	18.51	56.91	33.7	27.8967	44.005	27.5767	0.237794	0.269869	0.999998	no	-0.59012	0.024321	0.542023	no	1.44294	1.90189e-07	1.90946e-05	yes	1.67075	2.07969e-13	1.33043e-10	yes	-0.365429	0.217062	0.752573	no	-0.414002	0.491892	0.943319	no	-0.134067	0.842228	0.999977	no	0.254301	0.554714	0.999966	no	-0.036655	0.934206	0.989143	no
TRINITY_DN8577_c3_g1	ALT1	alanine aminotransferase	2.18667	2.62	2.59667	3.14333	2.3175	6.87	2.74667	2.87667	2.99	2.71333	0.2578	0.278315	0.999998	no	-0.13453	0.704211	0.999806	no	1.08314	0.000356362	0.0137504	yes	1.57931	6.59862e-05	0.00296469	yes	0.355457	0.197533	0.733322	no	0.118181	0.770827	0.952508	no	-0.182212	0.731939	0.999977	no	0.0176487	0.970001	0.999966	no	0.304916	0.515879	0.878077	no
TRINITY_DN36100_c0_g1	ALT2	alanine aminotransferase	39.2367	40.16	30.61	40.9333	20.17	43.1367	28.5433	28.6467	31.545	25.72	0.0641662	0.690569	0.999998	no	-1.21133	1.96e-09	1.74e-06	yes	1.16263	0.00020391	0.0153426	yes	0.519551	0.0193011	0.186991	no	0.262771	0.0592679	0.476637	no	0.0811496	0.764046	0.951041	no	-0.291352	0.192744	0.999977	no	0.00749439	0.977411	0.999966	no	0.370503	0.0166505	0.314689	no
TRINITY_DN6522_c0_g1	ALT3	alanine aminotransferase	17.24	21.15	9.74333	17.95	12.7725	20.7167	8.17	11.59	7.915	11.75	2.89604	0.427369	1	no	0	1	1	no	0	1	1	no	1.19711	2.40116e-07	3.02341e-05	yes	0	1	1	no	1.22659	0.690229	0.94477	no	-2.63373	1	1	no	7.22114	0.0955281	0.999966	no	24.1724	1	1	no
TRINITY_DN6388_c0_g1	ALT4	alanine aminotransferase	18.69	21.5933	10.62	20.46	8.7725	24.74	13.2533	14.1933	9.765	16.5567	0.197531	0.264629	0.999998	no	-0.301222	0.311258	0.999806	no	0.59422	0.030693	0.390981	no	1.44691	3.37202e-06	0.000269646	yes	0.54409	0.0495624	0.443931	no	0.987488	5.76018e-05	0.00538366	no	0.104484	0.498648	0.999977	no	-0.517166	0.0910015	0.999966	no	0.357692	0.0222464	0.351041	no
TRINITY_DN2767_c1_g1	BCKDHA	Branched Chain Keto Acid Dehydrogenase E1 Subunit Alpha	2.44667	2.13333	3.32333	2.72667	1.715	7.69667	2.73	2.73	3.83	2.98333	-0.20688	0.389693	0.999998	no	-0.977554	0.00020891	0.0280647	no	1.45188	2.51848e-07	2.43248e-05	yes	2.18704	6.43703e-12	2.8368e-09	yes	-0.242446	0.245781	0.780683	no	-0.0991564	0.808538	0.961441	no	0.0507163	0.935971	0.999977	no	0.370054	0.343283	0.999966	no	0.205529	0.676659	0.931778	no
TRINITY_DN78046_c1_g1	GLS	glutaminase	18.75	18.9467	12.7467	13.1167	11.24	19.4233	12.59	11.56	21.34	10.8833	0	1	1	no	-0.135602	0.970215	1	no	-3.99341	0.0866037	1	no	1.02503	5.89987e-09	1.27178e-06	yes	2.40924	0.185591	1	no	1.79704	0.296062	1	no	-0.73326	0.389206	0.999977	no	1.35596	0.739383	1	no	3.87307	0.0133823	1	no
TRINITY_DN46119_c0_g1	HGD	homogentisate 1,2-dioxygenase	11.4167	10.0933	10.3067	2.39	3.8875	10.5333	14.2767	6.44667	30.905	7.33	-0.181316	0.789509	0.999998	no	-1.38675	0.0188365	0.470218	no	2.03262	2.80801e-06	0.000220885	yes	1.46747	0.024409	0.216828	no	-1.94042	2.6897e-05	0.00341368	yes	-1.86774	0.0457971	0.527186	no	0.0151158	0.986773	0.999977	no	0.991237	0.0221211	0.602895	no	-0.901854	0.0190707	0.331106	no
TRINITY_DN4810_c0_g1	HPD	hydroxyphenylpyruvate dioxygenase	29.16	30.5933	22.3833	7.69	5.59	44.7767	14.2033	11.2467	10.575	8.89	-0.0379564	0.922271	0.999998	no	-1.97129	2.82982e-06	0.00087594	yes	2.51021	5.32372e-12	1.41292e-09	yes	2.9938	5.25848e-11	1.89607e-08	yes	-1.48114	7.67392e-05	0.00739101	yes	-0.102841	0.921178	0.983731	no	-0.460044	0.681797	0.999977	no	-0.494477	0.470305	0.999966	no	-0.147813	0.841863	0.973389	no
TRINITY_DN50413_c0_g1	katE	katE	31.5833	31.8333	5.23333	1.3	2.3975	9.46333	8.78667	6.61667	10.71	6.62667	0.00778439	0.958776	0.999998	no	-1.11785	0.0103553	0.344299	no	2.75765	2.05869e-10	3.90269e-08	yes	2.02498	4.07154e-08	6.78527e-06	yes	-1.85084	0.000244558	0.0172905	yes	-0.460207	0.531095	0.943319	no	-0.120154	0.879412	0.999977	no	0.16454	0.723652	0.999966	no	-0.187689	0.699441	0.937725	no
TRINITY_DN109615_c0_g4	LAM1	Lysine 2,3-Aminomutase	5.54	16.7233	4.20667	17.1433	6.8375	13.1167	7.02	12.4667	4.055	12.48	-0.0243935	0.868128	0.999998	no	0.0657466	0.594254	0.999806	no	0.0809237	0.730978	0.999799	no	1.15595	0.000251907	0.00871532	yes	0.249151	0.0773948	0.530328	no	0.227561	0.333851	0.943319	no	-0.0540051	0.685468	0.999977	no	-0.145524	0.587304	0.999966	no	0.127616	0.30512	0.753408	no
TRINITY_DN123364_c0_g1	LAM2	Lysine 2,3-Aminomutase	17.97	16.76	6.19333	15.97	13.42	16.68	10.4433	13.1967	14.78	16.78	-0.040838	0.882698	0.999998	no	1.05146	1.51189e-06	0.000525562	yes	-0.729029	0.0617511	0.578485	no	-0.591036	0.0294148	0.241449	no	1.16263	0.00020391	0.0153426	yes	0.668199	0.00140826	0.0609313	no	-0.159382	0.662003	0.999977	no	0.0603284	0.84112	0.999966	no	0.881106	0.00328714	0.137882	no
TRINITY_DN10316_c0_g1	LDC1	Lysine decarboxylase	11.3167	11.2633	11.6633	40.04	27.675	18.64	13.7167	28.2633	18.02	22.83	-0.0158715	0.957795	0.999998	no	1.16085	0.00291464	0.166574	no	-1.16396	0.0299395	0.384266	no	-0.515372	0.323148	0.768445	no	1.76546	4.84882e-05	0.00528785	yes	0.678765	0.0647157	0.614852	no	-0.419779	0.258548	0.999977	no	0.232457	0.481085	0.999966	no	1.32365	1.08706e-06	0.000366253	yes
TRINITY_DN2965_c0_g1	LDC2	Lysine decarboxylase	4.26	4.3	6.93333	11.8767	10.5075	10.6067	4.11333	5.80667	2.65	6.09333	-0.00277041	0.993115	0.999998	no	0.799163	0.0243739	0.542285	no	-0.434113	0.309559	0.998102	no	-0.098578	0.82848	0.991525	no	1.12335	0.00080862	0.0403096	yes	1.66156	5.19402e-05	0.00503178	yes	-0.195566	0.694844	0.999977	no	-1.05113	0.0196678	0.558527	no	0.805872	0.0590882	0.466702	no
TRINITY_DN1661_c0_g1	LDC3	Lysine decarboxylase	10.4667	12.19	17.34	21.19	15.88	16.7067	17.91	13.8867	18.765	15.9633	0.71864	0.000340677	0.152416	no	0.964074	1.21593e-07	6.72129e-05	no	-0.471431	0.155962	0.846866	no	-0.291883	0.225883	0.671302	no	1.12345	9.32061e-06	0.00153035	yes	0.641957	0.00509045	0.147885	no	-0.204987	0.591349	0.999977	no	-0.250649	0.387003	0.999966	no	0.590481	0.0862681	0.474596	no
TRINITY_DN4761_c0_g1	OAT1	ornithine aminotransferase	6.76	7.96	6.24	12.6133	5.695	10.8967	4.77333	6.25667	6.43	6.26	-0.0632454	0.765636	0.999998	no	-0.422123	0.137311	0.999806	no	0.663799	0.0360659	0.430492	no	1.39661	0.000118092	0.004736	yes	0.316293	0.222219	0.756448	no	-0.108573	0.79416	0.959039	no	-0.0284433	0.937317	0.999977	no	0.394146	0.182493	0.999966	no	0.305375	0.0991781	0.485751	no
TRINITY_DN368_c0_g1	OAT2	ornithine aminotransferase	23.2733	26.9733	28.1333	41.1767	19.58	38.8067	17.36	18.35	23.485	17.55	0.524475	0.00834189	0.913716	no	-1.4788	0.000299215	0.0362922	yes	-0.646712	0.0616482	0.578372	no	0.491584	0.131841	0.529809	no	0.929386	8.29324e-05	0.00786025	no	0.867081	0.0149733	0.291093	no	0.182558	0.499716	0.999977	no	-0.433503	0.135006	0.999966	no	0.244557	0.118168	0.515568	no
TRINITY_DN4670_c0_g1	PLOD	procollagen-lysine,2-oxoglutarate 5-dioxygenase	9.99667	10.91	6.81667	3.82333	3.8775	9.33333	4.51667	2.78333	4.2	4.71667	0.131909	0.5588	0.999998	no	-0.78758	0.025153	0.549309	no	1.2632	0.000101345	0.00483303	yes	1.32292	2.65971e-10	7.87253e-08	yes	-0.725155	0.0768371	0.528692	no	0.428148	0.537454	0.943319	no	0.624978	0.372598	0.999977	no	-0.253328	0.497815	0.999966	no	-0.459921	0.190647	0.630036	no
TRINITY_DN7205_c0_g2	purB	purine rich element binding protein B	8.48	8.49667	15.7167	12.55	7.5825	40.6533	10.04	11.8867	9.9	12.5333	-0.00440015	0.983395	0.999998	no	-1.01675	0.00794096	0.298735	no	1.67182	1.11149e-06	9.42324e-05	yes	2.429	1.19784e-08	2.3402e-06	yes	-0.254248	0.449459	0.913326	no	0.555356	0.402211	0.943319	no	-0.0398335	0.955283	0.999977	no	-0.11093	0.81027	0.999966	no	0.469456	0.301036	0.749181	no
TRINITY_DN42048_c0_g1	SARDH	sarcosine dehydrogenase Gene	28.2467	33.0733	15.4133	6.77	4.795	32.6533	13.3433	5.13	6.69	6.65333	0.243271	0.588773	0.999998	no	-1.62371	0.000200242	0.0271163	yes	2.21777	2.37139e-05	0.00144754	yes	2.3842	3.79562e-10	1.09887e-07	yes	-1.43889	0.0153432	0.253437	no	-0.0487212	0.959833	0.991472	no	0.354672	0.726734	0.999977	no	-1.05972	0.109026	0.999966	no	-1.47159	0.0715866	0.466702	no
TRINITY_DN8544_c0_g1	TAT	tyrosine aminotransferase	5.49333	4.54333	4.29667	1.53	1.7225	6.22667	4.31333	2.13333	6.455	2.37667	-0.305893	0.377119	0.999998	no	-1.27467	0.00139739	0.104316	no	2.05643	3.0945e-13	1.09822e-10	yes	1.88803	7.70445e-10	2.15198e-07	yes	-1.44421	0.000322532	0.0210417	yes	-1.22827	0.135216	0.803631	no	0.0662077	0.946837	0.999977	no	0.521106	0.323229	0.999966	no	-0.788581	0.238798	0.689886	no
TRINITY_DN11325_c0_g2	Tgase	Transglutaminase	3.42667	3.42	4.49333	2.21333	2.315	5.34333	1.81667	3.09333	2.205	2.83	-0.0802434	0.718661	0.999998	no	-1.11404	0.000490984	0.052893	no	1.03986	0.00365255	0.0909293	no	1.30389	0.000809883	0.0217337	yes	-0.839764	0.0101814	0.203599	no	0.720637	0.362251	0.943319	no	-0.132781	0.861238	0.999977	no	0.0344262	0.943423	0.999966	no	0.877013	0.0358909	0.43237	no
TRINITY_DN5305_c0_g1	TH1	Tyrosine hydroxylase	20.0633	20.46	14.6533	13.3933	10.765	37.93	15	10.0533	15.935	9.2	0.0294762	0.87901	0.999998	no	-0.42339	0.141378	0.999806	no	1.45763	1.40696e-05	0.000911714	yes	1.80821	7.90582e-08	1.16285e-05	yes	-0.0643765	0.836791	0.974651	no	-0.530494	0.200221	0.911201	no	-0.212784	0.720977	0.999977	no	-0.0496379	0.892725	0.999966	no	-0.378609	0.383364	0.813246	no
TRINITY_DN6546_c0_g1	TH2	Tyrosine hydroxylase	280.033	329.41	22.6933	18.6633	16.9575	94.78	4.85	10.51	4.08	6.39	0.295781	0.235941	0.999998	no	-0.559276	0.380573	0.999806	no	2.49937	8.57246e-15	4.51104e-12	yes	2.72951	0.000309197	0.0101977	yes	-0.316643	0.311016	0.834297	no	0.762935	0.304984	0.943319	no	-0.704794	0.414426	0.999977	no	-0.264725	0.706469	0.999966	no	1.1912	0.101426	0.489847	no
