# Supplementary material for: Nymphal diets boost adults’ immunity via strengthened constitutive immunity and metabolic capacity in Adelphocoris suturalis
Source: Commun Biol. 2025 Dec 13;9:88. doi: 10.1038/s42003-025-09352-6 (PMC12820365; doi:10.1038/s42003-025-09352-6)
Supplement: Supplementary file 6 — Supplementary Data 3 [file 42003_2025_9352_MOESM6_ESM.xlsx]

## Sheet: Fig1b
Protein level (mg/g)
Replication	mungbean sprouts	aphids
Rep.1	48.467	61.5962
Rep.2	60.6769	61.857
Rep.3	58.0678	89.0844
Rep.4	54.9444	85.8327
Rep.5	51.2469	81.9081
Rep.6	54.6921	67.1226
Rep.7	42.4571	95.2337
Rep.8	49.718	107.596
Rep.9	86.3806	108.028
Rep.10	66.8472	87.6486
Rep.11	71.9769	72.5576

## Sheet: Fig1c
Carbohydrates level (mg/g)
Replication	mungbean sprouts	aphids
Rep.1	83.8114	32.1289
Rep.2	74.7013	32.4799
Rep.3	90.6001	25.2348
Rep.4	68.8509	33.2511
Rep.5	56.3934	33.8756
Rep.6	75.1627	38.1428
Rep.7	85.2713	38.6275
Rep.8	75.2178	36.7087
Rep.9	79.9098	40.4238
Rep.10	93.9144	39.4031
Rep.11	87.9288	31.9667
Rep.12	81.2808	43.3594
Rep.13	99.1791	58.768
Rep.14	78.519	41.3015
Rep.15	88.537	40.3003
Rep.16	78.7755	35.9978

## Sheet: Fig1d
Triglyceride level (mg/g)
Replication	mungbean sprouts	aphids
Rep.1	0.1062	0.531001
Rep.2	0.637201	0.637201
Rep.3	0.4248	0.849601
Rep.4	0.2124	0.4248
Rep.5	0.2124	0.4248
Rep.6	0.3186	0.849601
Rep.7	0.3186	0.4248
Rep.8	0.849601	0.637201
Rep.9	0.4248	0.637201
Rep.10	0.4248	0.849601
Rep.11	0.09735	0.743401
Rep.12	0.1062	0.4248
Rep.13	0.0885	0.2124
Rep.14	0.1062	1.1682
Rep.15	0.2124	0.849601

## Sheet: Fig1e
survival curve
Rep1
Time post-infection (days)	NP-Ctrl	NO-Ctrl	NP-Bb	NO-Bb
1	0	0	3	0
2	0	0	2	0
3	1	0	4	2
4	0	0	5	3
5	0	0	11	3
6	0	0	11	3
7	0	0	8	4
8	0	1	5	3
9	0	0	2	3
10	0	0	0	0
11	0	0	0	0
12	0	0	0	0
Rep2
Time post-infection (days)	NP-Ctrl	NO-Ctrl	NP-Bb	NO-Bb
1	0	0	1	0
2	0	0	2	0
3	1	0	2	0
4	0	0	6	4
5	0	1	4	3
6	0	0	13	2
7	0	0	7	3
8	1	0	2	8
9	0	0	2	0
10	0	1	0	1
11	0	1	0	0
12	0	0	0	0
Rep3
Time post-infection (days)	NP-Ctrl	NO-Ctrl	NP-Bb	NO-Bb
1	0	0	2	0
2	0	0	2	1
3	0	1	4	0
4	0	0	13	2
5	0	1	9	4
6	1	0	9	3
7	0	0	5	5
8	1	0	3	9
9	0	0	1	1
10	1	0	1	0
11	0	0	0	1
12	0	0	1	0

## Sheet: Fig2c
KEGG pathway	numbers
Aging	4
Endorcine system	7
Immune system	8
Digestive system	10
Cell growth and death	5
Cellular community - eukary	5
Transport and catabolism	7
Signal transduction	14
Translation	5
Transcription	6
Amino acid metabolism	4
Metabolism of cofactors and vitamins	4
Global and overview maps	5
Lipid metabolism	8
Carbohydrate metabolism	14

## Sheet: Fig2e
KEGG pathway	numbers
Aging	21
Immune system	23
Digestive system	38
Endorcine system	38
Cellular community - eukaryotes	14
Cell growth and death	14
Transport and catabolism	47
Signal transduction	23
Amino acid metabolism	16
Metabolism of cofactors and vitamins	17
Carbohydrate metabolism	31
Lipid metabolism	44

## Sheet: Fig3b
Gene expression	GNBP1e
Replication	0 d		2 d				6 d
	NO-Ctrl	NP-Ctrl	NO-Ctrl	NO-Bb	NP-Ctrl	NP-Bb	NO-Ctrl	NO-Bb	NP-Ctrl	NP-Bb
Rep.1	1.12339	1.61396	0.820876	1.73833	1.59507	0.92883	0.89602	2.48383	0.719992	2.33155
Rep.2	0.74059	0.659954	1.24189	1.31499	0.933988	1.83048	1.09632	3.14337	0.91604	1.79742
Rep.3	1.21137	0.800013	0.988547	2.14493	0.521505	1.08336	1.02879	1.97111	1.00701	1.98204
Gene expression	CTL2
Replication	0 d		2 d				6 d
	NO-Ctrl	NP-Ctrl	NO-Ctrl	NO-Bb	NP-Ctrl	NP-Bb	NO-Ctrl	NO-Bb	NP-Ctrl	NP-Bb
Rep.1	1.16697	1.04695	1.45594	3.81417	1.75854	1.88408	0.542925	0.926803	0.690581	1.87196
Rep.2	0.570842	0.758061	0.944661	4.09626	1.47628	1.17491	1.20743	1.54123	1.70799	1.4263
Rep.3	0.868491	1.15197	0.833375	4.05385	1.98594	1.24111	1.88956	1.39084	1.30363	1.75579
Gene expression	SPZ
Replication	0 d		2 d				6 d
	NO-Ctrl	NP-Ctrl	NO-Ctrl	NO-Bb	NP-Ctrl	NP-Bb	NO-Ctrl	NO-Bb	NP-Ctrl	NP-Bb
Rep.1	0.86227	1.2085	0.908292	1.41236	1.04393	0.687477	0.90446	1.37393	1.04808	0.709997
Rep.2	0.973299	0.819544	1.06787	1.31357	1.13024	1.2774	1.12979	1.67225	0.990539	1.05697
Rep.3	1.02943	0.658162	1.03176	1.18406	0.675424	1.33652	0.991235	1.50675	0.867345	1.18961
Gene expression	cSP16
Replication	0 d		2 d				6 d
	NO-Ctrl	NP-Ctrl	NO-Ctrl	NO-Bb	NP-Ctrl	NP-Bb	NO-Ctrl	NO-Bb	NP-Ctrl	NP-Bb
Rep.1	1.23295	1.12299	0.757556	2.48089	0.974476	2.18985	0.935674	1.36929	0.715467	1.13364
Rep.2	0.812472	0.761165	1.15035	3.07411	0.854904	2.14144	0.991685	1.57212	0.663443	1.1739
Rep.3	1.30576	0.925633	1.15364	3.31047	1.33125	1.8189	1.08625	1.34037	0.66579	1.44905
Gene expression	Toll4b
Replication	0 d		2 d				6 d
	NO-Ctrl	NP-Ctrl	NO-Ctrl	NO-Bb	NP-Ctrl	NP-Bb	NO-Ctrl	NO-Bb	NP-Ctrl	NP-Bb
Rep.1	0.995038	1.08	0.994184	1.46023	0.761935	0.763488	0.853106	0.730687	0.925083	0.780263
Rep.2	0.863461	0.83	1.00973	1.39336	1.10762	0.973861	1.18454	1.48959	0.94026	0.754285
Rep.3	1.1825	0.8	1.00692	1.06241	1.34306	1.38249	1.01882	1.58829	1.02283	1.31223
Gene expression	Tube2
Replication	0 d		2 d				6 d
	NO-Ctrl	NP-Ctrl	NO-Ctrl	NO-Bb	NP-Ctrl	NP-Bb	NO-Ctrl	NO-Bb	NP-Ctrl	NP-Bb
Rep.1	0.945287	0.709771	1.54095	5.6467	1.33448	3.24015	0.798433	0.384538	0.758756	0.485824
Rep.2	0.841394	0.504662	1.00775	5.37356	2.21721	2.12056	1.33861	0.207442	1.59982	0.107442
Rep.3	1.26219	0.735993	0.758276	6.4167	1.7231	3.83817	1.38066	1.05447	1.38271	0.829083
Gene expression	Pelle1
Replication	0 d		2 d				6 d
	NO-Ctrl	NP-Ctrl	NO-Ctrl	NO-Bb	NP-Ctrl	NP-Bb	NO-Ctrl	NO-Bb	NP-Ctrl	NP-Bb
Rep.1	1.0283	1.16974	0.993992	2.19263	0.938703	1.19263	1.25223	1.18215	0.6862	0.979148
Rep.2	0.998533	0.808533	1.04785	2.42268	0.574523	2.42268	0.96198	1.01781	0.872857	1.17332
Rep.3	1.3283	0.645492	0.853231	1.12527	0.839303	1.99263	0.895891	1.31762	0.7862	0.976539
Gene expression	Alo2a
Replication	0 d		2 d				6 d
	NO-Ctrl	NP-Ctrl	NO-Ctrl	NO-Bb	NP-Ctrl	NP-Bb	NO-Ctrl	NO-Bb	NP-Ctrl	NP-Bb
Rep.1	0.925057	0.88593	1.15696	2.48719	0.586115	1.38852	1.01978	0.751741	0.639583	0.589097
Rep.2	1.08459	0.960653	1.15991	2.0308	0.450746	0.604485	1.05516	0.574231	0.986268	0.339856
Rep.3	0.994867	1	0.792195	3.3558	0.50756	0.725063	0.939372	1.27523	0.8648	0.534109
Gene expression	Lys
Replication	0 d		2 d				6 d
	NO-Ctrl	NP-Ctrl	NO-Ctrl	NO-Bb	NP-Ctrl	NP-Bb	NO-Ctrl	NO-Bb	NP-Ctrl	NP-Bb
Rep.1	0.990434	0.673091	0.938699	1.21176	0.639753	0.921287	1.04861	1.07086	0.331168	0.770677
Rep.2	0.908643	0.648321	1.03663	1.31118	0.528247	0.940722	1.03372	0.937127	0.31815	0.498609
Rep.3	0.939611	1.01174	1.01375	1.29137	0.72303	1.1959	0.933238	1.05312	0.669937	0.66715

## Sheet: Fig4a-c
PPO activity (Vmax*1000)
Replication	0d		2d				6d
	NO-Ctrl	NP-Ctrl	NO-Ctrl	NO-Bb	NP-Ctrl	NP-Bb	NO-Ctrl	NO-Bb	NP-Ctrl	NP-Bb
Rep.1	0.387075	0.087405	0.08826	5.6535	0.05218	4.578	0.099935	0.01852	0.062055	0.031305
Rep.2	0.5796	0.06798	0.125095	5.6275	0.08615	4.364	0.09184	0.018535	0.10069	0.04702
Rep.3	0.34775	0.064005	0.135425	6.7995	0.073065	4.2805	0.1246	0.02611	0.090785	0.02611
Rep.4	0.407863	0.05327	0.14361	5.74345	0.063414	3.66199	0.162134	0.035327	0.084572	0.041234
Rep.5	0.4731	0.093012	0.25146	6.66518	0.041562	5.25153	0.092411	0.0112151	0.082349	0.022343
Rep.6	0.39543	0.084751	0.09812	7.14639	0.051852	3.48819	0.123214	0.026115	0.097424	0.0379217
PO activity (Vmax*1000)
Replication	0d		2d				6d
	NO-Ctrl	NP-Ctrl	NO-Ctrl	NO-Bb	NP-Ctrl	NP-Bb	NO-Ctrl	NO-Bb	NP-Ctrl	NP-Bb
Rep.1	0.031273	0.049993	0.011262	0.2251	0.001543	0.1541	0.06782	0.04243	0.004611	0.01685
Rep.2	0.03432	0.03818	0.013231	0.21835	0.005209	0.14865	0.0158	0.04341	0.068195	0.036755
Rep.3	0.021873	0.04045	0.018175	0.2321	0.011983	0.149365	0.025599	0.04092	0.036725	0.02851
Rep.4	0.04345	0.06725	0.01632	0.1943	0.002345	0.22345	0.04234	0.05256	0.013737	0.029462
Rep.5	0.05146	0.04618	0.018523	0.31259	0.004676	0.16725	0.01742	0.06799	0.06235	0.01842
Rep.6	0.02842	0.01824	0.01255	0.12467	0.01356	0.1045	0.03234	0.03624	0.0326	0.03642
Haemocyte (×106) ml-1
Replication	0d		2d				6d
	NO-Ctrl	NP-Ctrl	NO-Ctrl	NO-Bb	NP-Ctrl	NP-Bb	NO-Ctrl	NO-Bb	NP-Ctrl	NP-Bb
Rep.1	80	30	70	75	45	50	105	205	75	125
Rep.2	40	45	45	110	25	60	120	155	40	80
Rep.3	20	35	45	160	35	90	125	175	45	110
Rep.4	75	15	50	175	35	70	85	190	60	80
Rep.5	80	25	60	140	40	65	110	205	105	100
Rep.6	80	50	25	135	40	45	90	200	100	75
Rep.7	50	45	75	165	50	50	105	140	100	75
Rep.8	70	60	45	130	45	70	80	175	90	50
Rep.9	55	30	80	115	25	75	85	155	80	95
Rep.10	45	65	50	160	30	70	90	200	105	75
Rep.11	55	80	50	175	35	85	60	140	80	125
Rep.12	85	45	20	185	45	50	105	135	105	120
Rep.13	45	20	85	100	50	45	95	190	100	70
Rep.14	35	30	75		40	80	100	195	100	130
Rep.15	65	25	60		55	95	85		90
Rep.16	65	45			75	100	95		105
Rep.17	50	40			60	50
Rep.18	80	25			45	105
Rep.19	80	50			70	55
Rep.20	40	35			35	60
Rep.21	45	85			50	60
Rep.22	15	70			75	95
Rep.23	40	60			65
Rep.24	40	50			90
Rep.25	35	90			65
Rep.26	55	80			75
Rep.27		15			80
Rep.28		55			25
Rep.29		25			55

## Sheet: Fig5a-i
Gene expression	GNBP1e
Replication	6 h				12 h				24 h				108 h
	NO-Ctrl	NO-Bb	NP-Ctrl	NP-Bb	NO-Ctrl	NO-Bb	NP-Ctrl	NP-Bb	NO-Ctrl	NO-Bb	NP-Ctrl	NP-Bb	NO-Ctrl	NO-Bb	NP-Ctrl	NP-Bb
Rep.1	1.11945	5.2302	0.181579	0.406584	1.05849	7.64123	1.01785	5.12356	0.76013	2.47084	0.130092	0.345189	1.08491	2.60595	0.610716	1.17502
Rep.2	1.17543	3.43467	0.18677	0.240992	1.25592	9.71763	0.978252	3.32935	1.2189	4.4829	0.237107	3.7633	1.28916	1.61691	0.997304	1.02744
Rep.3	0.76085	3.47643	0.177982	0.46826	0.754311	10.703	0.959513	2.72534	1.08177	3.13103	0.127042	0.160408	0.606861	1.38229	0.500362	0.918971
	CTL2
Replication	6 h				12 h				24 h				108 h
	NO-Ctrl	NO-Bb	NP-Ctrl	NP-Bb	NO-Ctrl	NO-Bb	NP-Ctrl	NP-Bb	NO-Ctrl	NO-Bb	NP-Ctrl	NP-Bb	NO-Ctrl	NO-Bb	NP-Ctrl	NP-Bb
Rep.1	1.6104	0.921409	1.04072	0.901548	1.09649	2.90519	1.25544	2.34281	0.776424	1.87777	0.700109	1.92899	0.915473	0.844229	1.45446	0.790312
Rep.2	0.755423	1.41666	0.976753	0.530087	1.27729	3.04373	1.56141	2.06522	0.981086	2.27241	0.786184	1.17521	0.89448	1.11449	0.854434	1.27073
Rep.3	0.829101	1.54274	1.0736	0.970811	0.719254	4.04342	1.50722	1.89917	1.21093	1.85361	0.93076	1.07907	1.19178	0.697657	1.23227	0.801737
Gene expression	Toll4b
Replication	6 h				12 h				24 h				108 h
	NO-Ctrl	NO-Bb	NP-Ctrl	NP-Bb	NO-Ctrl	NO-Bb	NP-Ctrl	NP-Bb	NO-Ctrl	NO-Bb	NP-Ctrl	NP-Bb	NO-Ctrl	NO-Bb	NP-Ctrl	NP-Bb
Rep.1	0.890133	1.19567	0.938968	0.794754	0.66357	2.51659	0.864169	2.46139	0.897173	1.23825	0.994661	1.23199	1.2235	1.65774	1.3396	1.05084
Rep.2	1.03111	1.51159	1.11845	0.702726	1.20647	2.93769	0.817671	2.07396	1.04402	2.30221	1.13349	1.46548	0.545238	1.14261	1.02819	0.895735
Rep.3	1.09726	1.10009	1.06593	0.685929	1.25178	3.7721	0.752414	1.64921	1.07077	1.27576	0.999883	1.54957	1.50078	1.06691	0.721401	1.07197
Gene expression	Tube2
Replication	6 h				12 h				24 h				108 h
	NO-Ctrl	NO-Bb	NP-Ctrl	NP-Bb	NO-Ctrl	NO-Bb	NP-Ctrl	NP-Bb	NO-Ctrl	NO-Bb	NP-Ctrl	NP-Bb	NO-Ctrl	NO-Bb	NP-Ctrl	NP-Bb
Rep.1	1.0964	1.48835	1.4561	1.24595	1.00608	1.78373	0.63114	1.96725	1.12792	1.49038	1.28316	0.871462	1.06335	0.573551	0.733656	0.648644
Rep.2	0.985731	1.53437	0.576248	1.45992	0.92956	1.60203	0.599904	1.2966	0.923122	1.04998	0.905315	1.15337	1.14778	0.707198	1.36224	0.892527
Rep.3	0.957406	1.19992	0.585929	1.03796	1.07183	3.46721	0.896361	1.53859	0.943059	0.944617	1.05913	0.995978	0.826057	0.75876	1.22267	0.969493
Gene expression	Pelle1
Replication	6 h				12 h				24 h				108 h
	NO-Ctrl	NO-Bb	NP-Ctrl	NP-Bb	NO-Ctrl	NO-Bb	NP-Ctrl	NP-Bb	NO-Ctrl	NO-Bb	NP-Ctrl	NP-Bb	NO-Ctrl	NO-Bb	NP-Ctrl	NP-Bb
Rep.1	1.10766	0.903922	0.712619	0.659698	0.767322	2.35527	0.744978	1.1778	0.892506	0.86204	0.621272	0.780405	1.04857	0.711154	0.793049	0.726652
Rep.2	0.933964	0.714908	0.612096	0.453374	1.3641	2.03604	0.905892	1.40689	0.774886	0.826122	0.773117	0.78405	1.03048	0.504568	0.813008	1.13583
Rep.3	0.969851	1.72695	0.675447	0.647515	0.956186	1.88379	1.02092	2.23999	1.45369	1.40744	0.687427	1.16378	0.92984	1.27045	0.745567	0.69551
Gene expression	cSP16
Replication	6 h				12 h				24 h				108 h
	NO-Ctrl	NO-Bb	NP-Ctrl	NP-Bb	NO-Ctrl	NO-Bb	NP-Ctrl	NP-Bb	NO-Ctrl	NO-Bb	NP-Ctrl	NP-Bb	NO-Ctrl	NO-Bb	NP-Ctrl	NP-Bb
Rep.1	0.772811	2.2805	1.29013	1.73896	0.70873	3.55866	0.939437	2.2969	0.922356	2.12453	1.22574	1.29633	1.24619	1.65084	0.731707	1.20419
Rep.2	1.43485	4.13756	1.35561	1.76181	1.13648	4.31924	0.643575	3.85129	1.02523	1.97927	1.22539	2.50882	0.952355	1.59856	0.828437	0.82374
Rep.3	0.860027	2.88984	1.24477	1.59576	1.00862	4.84594	0.885597	3.38709	1.05861	1.47523	1.35977	2.25874	0.766564	1.13953	1.0839	1.34529
Gene expression	Lys
Replication	6 h				12 h				24 h				108 h
	NO-Ctrl	NO-Bb	NP-Ctrl	NP-Bb	NO-Ctrl	NO-Bb	NP-Ctrl	NP-Bb	NO-Ctrl	NO-Bb	NP-Ctrl	NP-Bb	NO-Ctrl	NO-Bb	NP-Ctrl	NP-Bb
Rep.1	1.11945	1.94719	0.702788	2.05093	0.932266	12.8065	1.35337	4.8602	1.15859	1.50703	0.850647	3.44828	0.954147	1.47288	0.675278	0.609168
Rep.2	1.17543	3.43467	0.283248	1.75968	0.977195	11.0462	1.15437	7.8998	0.89844	4.65616	1.99838	1.19841	1.07837	2.0371	0.46922	0.434987
Rep.3	0.76085	3.47643	1.1	2.90504	1.10147	9.03741	0.7342	3.70615	0.962992	1.19154	2.15399	4.11246	0.956893	1.43793	0.367915	1.25031
Gene expression	Alo2a
Replication	6 h				12 h				24 h				108 h
	NO-Ctrl	NO-Bb	NP-Ctrl	NP-Bb	NO-Ctrl	NO-Bb	NP-Ctrl	NP-Bb	NO-Ctrl	NO-Bb	NP-Ctrl	NP-Bb	NO-Ctrl	NO-Bb	NP-Ctrl	NP-Bb
Rep.1	0.538276	1.91908	0.653128	0.668138	0.772811	3.22096	1.5995	1.7914	1.06862	2.79717	0.230648	0.917576	1.06304	1.37747	0.832407	0.948972
Rep.2	1.02585	1.38779	0.384296	0.973129	1.43485	2.28248	0.558092	1.53095	0.88553	2.1035	0.497704	1.94996	0.986198	0.342691	0.567155	0.611708
Rep.3	1.81534	1.66858	1.29411	1.05408	0.860027	3.6879	0.615618	2.26875	1.06802	2.64623	0.602065	2.36968	0.964092	0.306466	0.570116	0.957932

## Sheet: Fig5j-l
PPO activity (Vmax*1000)
Replication	12 h				108 h
	NO-Ctrl	NO-Bb	NP-Ctrl	NP-Bb	NO-Ctrl	NO-Bb	NP-Ctrl	NP-Bb
Rep.1	0.095478	5.78765	0.061223	3.57492	0.18954	0.021557	0.077567	0.032573
Rep.2	0.126343	6.86568	0.08893	4.38453	0.095466	0.018551	0.095567	0.0478934
Rep.3	0.13378	6.58049	0.071364	4.35039	0.22146	0.026115	0.088533	0.0219323
Rep.4	0.24279	6.34456	0.052552	4.01673	0.149944	0.0394568	0.083732	0.0313467
Rep.5	0.118125	5.05567	0.046872	4.37467	0.091831	0.019511	0.085579	0.056422
Rep.6	0.130783	4.93049	0.072259	4.35039	0.124654	0.024665	0.085534	0.017434
PO activity (Vmax*1000)
Replication	12 h				108 h
	NO-Ctrl	NO-Bb	NP-Ctrl	NP-Bb	NO-Ctrl	NO-Bb	NP-Ctrl	NP-Bb
Rep.1	0.02126	0.33125	0.00154	0.154134	0.03231	0.04842	0.0461	0.036851
Rep.2	0.01323	0.25208	0.00521	0.158652	0.02427	0.0634	0.03819	0.03675
Rep.3	0.02817	0.32221	0.011985	0.149385	0.03265	0.04093	0.03673	0.02151
Rep.4	0.012235	0.22763	0.002652	0.202355	0.04578	0.032	0.013567	0.025645
Rep.5	0.014471	0.31984	0.0054256	0.149742	0.02856	0.053	0.043467	0.015345
Rep.6	0.016613	0.29807	0.011735	0.10113	0.03489	0.02175	0.03953	0.031112
Haemocyte (×106) ml-1
Replication	12 h				108 h
	NO-Ctrl	NO-Bb	NP-Ctrl	NP-Bb	NO-Ctrl	NO-Bb	NP-Ctrl	NP-Bb
Rep.1	70	85	45	50	105	205	75	65
Rep.2	45	110	25	50	85	175	55	125
Rep.3	45	160	35	90	110	190	60	80
Rep.4	50	175	40	70	90	200	100	110
Rep.5	60	140	50	65	105	140	105	80
Rep.6	25	165	25	45	80	180	90	100
Rep.7	75	130	30	50	85	155	80	75
Rep.8	80	160	35	70	90	140	105	50
Rep.9	50	170	50	70	60	190	105	95
Rep.10	50	185	50	85	105	195	100	80
Rep.11	85	100	55	50	85	200	90	110
Rep.12	75	195	75	50	95	210	105	120
Rep.13	60	160	60	80	95	180	110	70
Rep.14	75	160	45	100	70	195	95	70
Rep.15	70	120	70	50	70	165	75	80
Rep.16	85	135	50	105	85	160	85	95
Rep.17	60	75	70	55	95	130		75
Rep.18	45	100	65	60	65	145		60
Rep.19	40	100	90	60	110	165		105
Rep.20	55	130	65	95		140		105
Rep.21	55	135	70			140
Rep.22	60		80
Rep.23	35		30
Rep.24	40		60
																																			60	35	40
																																			100	130	135
																																			165	140	140

[truncated: 5 more sheets: Fig6a-d, Fig7b, Fig8b, Fig9b, FigS3]
